# Supplementary material for: Association of non-highdensity lipoprotein cholesterol to highdensity lipoprotein cholesterol ratio (NHHR) and subsequent hypertension and heart diseases: findings from the CHARLS cohort
Source: Aging Clin Exp Res. 2025 Jan 21;37(1):26. doi: 10.1007/s40520-024-02919-z (PMC11753329; doi:10.1007/s40520-024-02919-z)
Supplement: Supplementary file 2 — Supplementary Material 2 [file 40520_2024_2919_MOESM2_ESM.xlsx]

## Sheet: Sheet2
Partcipate ID	NHHR of 2011	NHHR of 2015	The difference of NHHR（2011-2015）				The Partcipate Were lost In 2015
10104101002	3.0122	3.19595	-0.183751				1094
10104102002	2.34591	2.8209	-0.474983				The Partcipate Missing Blood Test Data In 2015
10104104001	2.56557	2.87143	-0.305855				1418
10104108001	3.4252	2.63281	0.792384				Valided Participate In 2015
10104108002	3.1938	2.74436	0.449438				2837
10104109001	2.47788	#VALUE!	#VALUE!
10104111001	1.26897	2.32653	-1.05757
10104112001	4.87059	3	1.87059
10104113001	2.48438	4.22353	-1.73915
10104114001	5.04396	2.2518	2.79216
10104115001	1.80978	4.52083	-2.71105
10104115002	1.62581	2.20313	-0.577319
10104116001	3.82645	2.23171	1.59474
10104117002	1.51479	#VALUE!	#VALUE!
10104118001	2.72868	3.04918	-0.320498
10104119001	2.58518	#VALUE!	#VALUE!
10104203002	2.64539	1.8024	0.842995
10104204001	3.36066	2.64341	0.717245
10104205001	2.48571	2.27564	0.210073
10104205002	5.02083	1.91304	3.10779
10104206001	2.93939	2.46512	0.474278
10104206002	1.97761	2.4	-0.422388
10104208001	3.9434	1.58503	2.35836
10104211002	4.85149	2.68595	2.16553
10104217001	3.38776	#VALUE!	#VALUE!
10104217002	3.07627	#VALUE!	#VALUE!
10104218002	2.24675	4.14173	-1.89498
10104222001	3.30841	3.77099	-0.462581
10104222002	3.6831	3.87879	-0.19569
10104224001	2.17692	#VALUE!	#VALUE!
10104226001	4.91892	#VALUE!	#VALUE!
10104226002	3.39583	#VALUE!	#VALUE!
10104229001	4.16	#VALUE!	#VALUE!
10104301001	2.472	1.97196	0.500037
10104301002	2.64062	6.40789	-3.76727
10104302001	3.93519	2.79577	1.13941
10104303001	4.5	2.53846	1.96154
10104303002	3.61871	5.02703	-1.40832
10104304001	2.92233	2.1978	0.724528
10104305001	5.42241	2.69811	2.7243
10104309001	1.89806	2.07735	-0.17929
10104309002	5.74359	2.62827	3.11532
10104312001	3.20833	#VALUE!	#VALUE!
10104312002	2.34118	#VALUE!	#VALUE!
10104313001	2.5	#VALUE!	#VALUE!
10104314002	2.95455	3.29091	-0.336364
10104316001	2.18519	#VALUE!	#VALUE!
10104316002	2.09023	2.54264	-0.45241
10104317001	2.0221	#VALUE!	#VALUE!
10104318002	2.41007	3.07692	-0.666851
10104320001	2.32308	1.82051	0.502564
10104320002	3.49242	1.4467	2.04572
10104321001	1.39752	3.17419	-1.77668
10104321002	0.899642	1.49306	-0.593414
10104322001	3.24161	#VALUE!	#VALUE!
10104322002	4	#VALUE!	#VALUE!
10104324001	2.3622	3.832	-1.4698
10104324002	4.15	3.03191	1.11809
10104325001	3.24771	2.4964	0.751304
10104328001	3.32394	#VALUE!	#VALUE!
10104328002	3.37956	#VALUE!	#VALUE!
10104329001	2.80147	2.27517	0.526303
10104329002	4.15152	#VALUE!	#VALUE!
10206115001	6.10256	2.37143	3.73114
10206204001	3.03252	2.28261	0.749912
10206207001	5.52564	2.63934	2.8863
10206210001	3.10092	1.92683	1.17409
10206211002	3.79464	#VALUE!	#VALUE!
10206212001	4.325	1.53977	2.78523
10206213002	1.42647	#VALUE!	#VALUE!
10206214001	2.82353	2.25362	0.569906
10206214002	4.60748	2.75	1.85748
10206215001	3.02703	2.16757	0.85946
10206215002	2.96667	1.2657	1.70097
10206216002	1.9469	#VALUE!	#VALUE!
10206219001	2.64179	2.3022	0.339593
10206221001	3.19	2.51656	0.673444
10206221002	3.68269	2.02817	1.65452
10206223001	3.43478	2.81203	0.622753
10206224001	2.04969	2.74419	-0.694497
10206224002	3.64706	3.89381	-0.246747
10206225001	4.7449	3.15929	1.58561
10206226001	3	#VALUE!	#VALUE!
10206227002	3.48936	3.53103	-0.0416726
10206303002	0.409091	3.34862	-2.93953
10206304001	10.6	2.75168	7.84832
10206304002	4.475	2.45669	2.01831
10206311001	2.92562	#VALUE!	#VALUE!
10206311002	1.87162	#VALUE!	#VALUE!
10206312001	2.77895	1.61783	1.16111
10206313001	2.7931	#VALUE!	#VALUE!
10206313002	2.79439	#VALUE!	#VALUE!
10206315001	3.48276	#VALUE!	#VALUE!
10206315002	1.55607	1.73203	-0.175951
10206322001	1.72785	#VALUE!	#VALUE!
10206325002	4.65714	1.80645	2.85069
10206327001	3.41985	0.539726	2.88012
10206328001	4.5625	1.27619	3.28631
10206328002	1.85542	#VALUE!	#VALUE!
10206330001	1.9562	#VALUE!	#VALUE!
10233101001	3.3986	2.43017	0.968434
10233102001	2.64078	2.89623	-0.25545
10233103001	10.2927	#VALUE!	#VALUE!
10233103002	2.19394	1.25701	0.93693
10233105001	3.24194	#VALUE!	#VALUE!
10233105002	2.51095	1.60104	0.909913
10233106001	1.88276	#VALUE!	#VALUE!
10233108001	1.44134	1.75309	-0.311746
10233108002	1.46701	4.29592	-2.82891
10233111001	5.37374	3.27673	2.09701
10233112001	2.08929	#VALUE!	#VALUE!
10233113001	2.65254	#VALUE!	#VALUE!
10233114001	2.41284	#VALUE!	#VALUE!
10233116002	4.06667	2.55882	1.50784
10233117001	2.17857	1.0199	1.15867
10233117002	3.0942	1.83893	1.25528
10233118001	1.88636	7.4569	-5.57053
10233119001	3.54745	2.30357	1.24387
10233119002	1.35484	2.77778	-1.42294
10233121001	3.09449	3.61607	-0.521584
10233123001	2.22556	#VALUE!	#VALUE!
10233123002	1.64052	#VALUE!	#VALUE!
10233202001	4.81513	1.55851	3.25662
10233204001	2.03659	4.05988	-2.02329
10233204002	3.38655	2.42667	0.959888
10233205001	4.88298	2.05882	2.82415
10233207002	1.94444	1.86047	0.0839794
10233208001	2.44444	2.07092	0.373522
10233208002	2.48408	#VALUE!	#VALUE!
10233210001	1.67045	#VALUE!	#VALUE!
10233210002	2.08333	2.75397	-0.670635
10233212001	1.93827	2.52991	-0.591643
10233212002	2.3662	2.39394	-0.0277423
10233214001	7.65789	1.60976	6.04814
10233216001	1.78571	#VALUE!	#VALUE!
10233217001	1.64407	1.91875	-0.274682
10233301001	5.23711	#VALUE!	#VALUE!
10233301002	4.05882	#VALUE!	#VALUE!
10233303001	3.5873	#VALUE!	#VALUE!
10233303002	3.98734	1.625	2.36234
10233304001	3.84706	#VALUE!	#VALUE!
10233304002	2.54783	3.05839	-0.510568
10233305001	2.14286	1.66942	0.473436
10233305002	2.74	#VALUE!	#VALUE!
10233306001	2.41667	1.37107	1.0456
10233306002	3.01449	#VALUE!	#VALUE!
10233307001	3.61321	#VALUE!	#VALUE!
10233308001	2.74627	#VALUE!	#VALUE!
10233312001	1.7218	#VALUE!	#VALUE!
10233312002	1.46154	1.61009	-0.148553
10233313002	1.34574	#VALUE!	#VALUE!
10233314002	2.00806	2.5	-0.491936
10233317002	3.22727	#VALUE!	#VALUE!
10233319001	2.09494	#VALUE!	#VALUE!
10233319002	1.31102	#VALUE!	#VALUE!
10233320001	2.35862	1.625	0.733621
10233321001	5.14286	#VALUE!	#VALUE!
10233321002	2.24138	3.22881	-0.987434
10233322001	2.50746	2.47015	0.0373133
10233322002	1.81935	#VALUE!	#VALUE!
10233323001	3.13907	#VALUE!	#VALUE!
10233323002	2.02158	#VALUE!	#VALUE!
10233326001	3.12632	3.44248	-0.316162
10233326002	1.67883	#VALUE!	#VALUE!
10233327001	3.80469	1.92857	1.87612
10233328001	2.34965	#VALUE!	#VALUE!
10233329001	1.75287	0.95946	0.793414
10233329002	3.35811	3.61111	-0.253003
10233330001	1.80247	2.13462	-0.332146
10233330002	2.86395	2.69167	0.172279
10233331001	1.90909	2.94444	-1.03535
10233331002	2.35443	3.08108	-0.726651
10233332001	5.37179	1.62567	3.74613
10446227002	2.03704	#VALUE!	#VALUE!
10446301002	2.22759	#VALUE!	#VALUE!
10446314001	3.01258	#VALUE!	#VALUE!
10446320001	2.02963	1.3681	0.661531
10446321001	2.05769	3.85849	-1.8008
14031204001	4.55319	#VALUE!	#VALUE!
14031204002	6.84146	2.89623	3.94524
14031210001	1.83117	#VALUE!	#VALUE!
14031211002	1.86207	3.03333	-1.17126
14031212002	1.66038	#VALUE!	#VALUE!
14031214001	3.37168	2.78788	0.583803
14031214002	4.17172	#VALUE!	#VALUE!
14031217001	2.50633	#VALUE!	#VALUE!
14031217002	2.4812	2.28846	0.192741
14031218002	3.11364	2.22302	0.890615
14031222001	4.17	#VALUE!	#VALUE!
14051101001	3.60909	2.125	1.48409
14051103001	2.33333	#VALUE!	#VALUE!
14051104001	2.84677	#VALUE!	#VALUE!
14051104002	3.60952	1.96774	1.64178
14051106001	1.36641	#VALUE!	#VALUE!
14051106002	1.6993	#VALUE!	#VALUE!
14051107001	5.36905	2.832	2.53705
14051107002	5.47414	#VALUE!	#VALUE!
14051108001	5.64516	3.37168	2.27348
14051108002	2.39161	2.92562	-0.534011
14051109002	1.72024	#VALUE!	#VALUE!
14051110002	5.65217	3.2233	2.42887
14051112002	4.44565	#VALUE!	#VALUE!
14051113001	3.37168	#VALUE!	#VALUE!
14051113002	3.70755	2.35294	1.35461
14051114001	5.11111	1.5	3.61111
14051115002	1.20574	#VALUE!	#VALUE!
14051116001	3.51695	#VALUE!	#VALUE!
14051116002	2.60784	2.77099	-0.163149
14051117001	3.87143	3.16216	0.709266
14051202002	7.46296	#VALUE!	#VALUE!
14051204002	1.75862	1.85507	-0.0964516
14051206001	8.07692	#VALUE!	#VALUE!
14051207002	2.2126	#VALUE!	#VALUE!
14051208001	2.23404	#VALUE!	#VALUE!
14051208002	3.33929	#VALUE!	#VALUE!
14051209001	1.62963	#VALUE!	#VALUE!
14051210001	4.22105	#VALUE!	#VALUE!
14051210002	5.69697	2.03529	3.66168
14051212001	1.49375	#VALUE!	#VALUE!
14051212002	4.38261	4.1828	0.199813
14051213001	1.44041	1.72131	-0.280897
14051214002	5.69792	2.69421	3.0037
14051215001	3.24427	#VALUE!	#VALUE!
14051216002	3.71296	3.4186	0.294358
14051217001	2.27333	#VALUE!	#VALUE!
14051218002	1.32759	#VALUE!	#VALUE!
14051219001	2.87179	3.72222	-0.850427
14051219002	2.47959	#VALUE!	#VALUE!
14051221001	3.58621	4.01724	-0.431035
14051221002	1.8963	2.56604	-0.669742
14051222001	2.10734	#VALUE!	#VALUE!
14051222002	2.65672	#VALUE!	#VALUE!
14051223001	2.53226	3.05469	-0.52243
14051225001	2.56019	2.32143	0.238757
14051225002	3.03937	#VALUE!	#VALUE!
14051226001	1.90551	1.15596	0.749548
14051302001	1.2602	#VALUE!	#VALUE!
14051303002	2.83571	2.85039	-0.0146794
14051305001	4.12613	1.45205	2.67407
14051306001	1.58125	1.62651	-0.0452558
14051307001	1.94928	3.87379	-1.92451
14051308001	3.75591	2.12179	1.63411
14051311001	3.5	2.65217	0.847826
14051315001	4.15094	#VALUE!	#VALUE!
14051316001	5.08824	3.94215	1.14609
14051316002	2.35345	2.12687	0.226583
14051317001	2.53077	4.21552	-1.68475
14051317002	2.0411	3.45946	-1.41836
14051319001	1.95814	4.27835	-2.32021
14051319002	2.32231	#VALUE!	#VALUE!
14643101001	3.43662	#VALUE!	#VALUE!
14643101002	3.28889	2.60902	0.679866
14643105001	3.83478	3.00599	0.828795
14643105002	3.80392	5.64348	-1.83956
14643106001	4.2165	2.29371	1.92279
14643108001	1.55039	0.820513	0.729875
14643108002	3.31092	2.81443	0.496491
14643110002	3.00714	3.52336	-0.516222
14643111002	1.52174	#VALUE!	#VALUE!
14643112001	1.92	3.57055	-1.65055
14643112002	4.26316	#VALUE!	#VALUE!
14643114002	4.31373	3.71429	0.59944
14643115001	1.0977	2.71257	-1.61487
14643115002	2.42208	#VALUE!	#VALUE!
14643118001	1.85841	3.02586	-1.16746
14643118002	6.92754	3.95489	2.97265
14643119001	3.1	2.21986	0.880142
14643119002	2.65254	#VALUE!	#VALUE!
14643120001	3.89565	3.83495	0.0607009
14643120002	3.30089	3.35616	-0.0552793
14643121001	1.13488	#VALUE!	#VALUE!
14643123001	5.88889	2.79048	3.09841
14643124002	3.24	2.96795	0.272051
14643203001	4.85185	2.80137	2.05048
14643203002	4.06195	2.72973	1.33222
14643204002	3.60156	3.0411	0.560467
14643206001	4.44737	#VALUE!	#VALUE!
14643206002	4.49495	2.76364	1.73131
14643208001	1.84106	4.64655	-2.80549
14643209001	4	2.38835	1.61165
14643211001	2.19084	1.70492	0.485922
14643213002	6.2907	4.06481	2.22588
14643216001	1.75735	2.22699	-0.469641
14643216002	1.18792	1.63158	-0.443659
14643219001	3.47312	2.30769	1.16543
14643220001	4.7963	1.6895	3.1068
14643221001	1.5817	1.66129	-0.0795908
14643301001	4.05556	2.7619	1.29365
14643301002	6.7619	1.90341	4.8585
14643304001	1.95683	2.41905	-0.462213
14643304002	3.40698	2.70339	0.703586
14643305001	2.69512	2.40426	0.290867
14643308001	1.74332	3.85294	-2.10963
14643309001	3.85185	1.88272	1.96914
14643310001	2.3619	3.03297	-0.671062
14643310002	3.41538	4.69474	-1.27935
14643311002	2.82308	#VALUE!	#VALUE!
14643312002	2.77419	#VALUE!	#VALUE!
14643315001	2.54545	#VALUE!	#VALUE!
14643315002	2.64583	#VALUE!	#VALUE!
18206101001	3.03937	#VALUE!	#VALUE!
18206102002	3.13178	#VALUE!	#VALUE!
18206104002	5.72	1.91228	3.80772
18206105001	5.53521	#VALUE!	#VALUE!
18206105002	2.91975	#VALUE!	#VALUE!
18206107001	1.70526	#VALUE!	#VALUE!
18206108002	2	#VALUE!	#VALUE!
18206109002	1.56875	#VALUE!	#VALUE!
18206110001	2.53012	#VALUE!	#VALUE!
18206110002	6.125	#VALUE!	#VALUE!
18206115001	2.63158	#VALUE!	#VALUE!
18206115002	2.2454	#VALUE!	#VALUE!
18206116001	2.62406	#VALUE!	#VALUE!
18206116002	2.11043	3.23611	-1.12568
18206202001	2.19101	2.1465	0.0445145
18206202002	1.67391	#VALUE!	#VALUE!
18206203001	2.59589	3.50427	-0.908383
18206205001	6.26229	#VALUE!	#VALUE!
18206206001	1.62842	#VALUE!	#VALUE!
18206209001	2.2514	#VALUE!	#VALUE!
18206210001	2.65625	3.98333	-1.32708
18206210002	2.71779	2.26613	0.451663
18206213002	8.06195	3.11364	4.94831
18206214002	3.63889	3.21739	0.421498
18206215001	4.31373	#VALUE!	#VALUE!
18206215002	4.10656	3.71528	0.39128
18206219001	2.40136	1.77632	0.625045
18206219002	2.97315	2.90667	0.0664878
18206301002	1.62329	2.34524	-0.72195
18206302001	1.81295	3.20134	-1.38839
18206303001	5.26804	2.10656	3.16148
18206303002	3.28058	4.2233	-0.942726
18206304001	2.27692	4.73171	-2.45478
18206305001	1.95455	3.75316	-1.79862
18206307001	4.13934	3.3301	0.809247
18206307002	5.73643	2.02381	3.71263
18206308001	1.67857	1.92701	-0.248436
18206308002	3.29851	2.55556	0.742952
18206310001	9.29825	2.86087	6.43738
18206310002	2.47126	#VALUE!	#VALUE!
18206311001	6.36986	3.90351	2.46635
18206312001	1.52809	5.11818	-3.59009
18206313001	2.22222	2.10317	0.119048
18206314002	6.19753	2.75182	3.44571
18206315001	1.92517	2.44304	-0.517868
18206316001	2.90071	4.1134	-1.21269
18206316002	2.53659	#VALUE!	#VALUE!
18206319001	3.68966	3.07407	0.615581
18206319002	1.79444	2.61871	-0.824261
18206320001	2.92188	3.23148	-0.309606
18206320002	4.35537	3.21918	1.13619
18206321001	2.70492	#VALUE!	#VALUE!
18206321002	2.22078	3.30282	-1.08204
18206322001	2.14917	3.96639	-1.81722
18206323002	9.53846	2.29032	7.24814
30476101001	1.54737	2.81457	-1.2672
30476102001	4.49206	3.42748	1.06458
30476103001	4.07407	3.13548	0.93859
30476103002	3.22963	2.00625	1.22338
30476104001	3.10241	3.54795	-0.445536
30476105001	3.91603	1.19697	2.71906
30476105002	1.43077	3.99231	-2.56154
30476106002	2.51429	3.14414	-0.629859
30476107001	2.43333	2.71774	-0.284408
30476109002	1.81529	4.28283	-2.46754
30476110001	2.84615	4.17045	-1.3243
30476112001	2.08943	1.92806	0.161374
30476112002	2.42593	1.79592	0.630008
30476115002	4.52174	2.69159	1.83015
30476116001	4.20588	2.49206	1.71382
30476116002	4.94667	2.46212	2.48455
30476117001	3.5625	#VALUE!	#VALUE!
30476117002	2.25466	2.28346	-0.0288062
30476119001	5.48485	#VALUE!	#VALUE!
30476120001	5.67073	4.04301	1.62772
30476122001	2.16316	3.94643	-1.78327
30476122002	2.16766	2.05738	0.110288
30476123002	3.98851	2.59259	1.39591
30476124001	3.672	#VALUE!	#VALUE!
30476125002	3.64394	2.57364	1.0703
30476127001	2.30597	2.90435	-0.598378
30476202001	3.34737	2.42857	0.918797
30476203001	2.73228	2.79259	-0.0603091
30476203002	2.48921	3.51786	-1.02865
30476204001	4.89333	#VALUE!	#VALUE!
30476205002	1.90071	#VALUE!	#VALUE!
30476206001	6.04412	2.37909	3.66503
30476206002	2.36913	2.97872	-0.609596
30476207001	1.15326	1.37179	-0.218538
30476207002	2.31288	3.5	-1.18712
30476210001	3.10588	3.1844	-0.0785147
30476210002	3.84211	3.78814	0.0539698
30476212001	4.10784	#VALUE!	#VALUE!
30476212002	1.66304	#VALUE!	#VALUE!
30476213001	6.88043	1.92143	4.95901
30476213002	4.31884	2.18095	2.13789
30476215001	2.34931	1.70803	0.641286
30476215002	1.5125	2.20238	-0.689881
30476216001	2.472	3.26708	-0.795081
30476216002	3.79381	4.30769	-0.513878
30476217001	5.65517	1.74797	3.9072
30476217002	5.01818	1.73239	3.28579
30476218001	1.51042	2.97458	-1.46416
30476218002	3.73228	2.61111	1.12117
30476219001	2.05759	2.63006	-0.572466
30476219002	3.17797	#VALUE!	#VALUE!
30476220001	3.40385	2.34302	1.06082
30476220002	2.896	1.81218	1.08382
30476303001	1.52941	7.44156	-5.91215
30476304001	5.48193	4.30435	1.17758
30476305001	1.37795	3.22794	-1.84999
30476305002	2.51553	2.53543	-0.0199051
30476306001	4.5812	3.09434	1.48686
30476306002	2.73913	2.61905	0.120083
30476309001	2.1457	2.50806	-0.362369
30476309002	3.7156	#VALUE!	#VALUE!
30476310002	6.38372	2.81379	3.56993
30476311001	2.87121	1.47059	1.40062
30476314002	1.6886	#VALUE!	#VALUE!
30476315001	2.83571	#VALUE!	#VALUE!
30476315002	2.09091	1.23952	0.851388
30476316001	2.96599	1.68526	1.28073
30476320001	2.63121	2.90659	-0.275388
30476321001	5.18182	#VALUE!	#VALUE!
30476321002	2.3961	#VALUE!	#VALUE!
30476322001	3	#VALUE!	#VALUE!
30476322002	5.03191	2.58553	2.44639
30476323001	2.06294	#VALUE!	#VALUE!
30476324001	2.14966	#VALUE!	#VALUE!
30476324002	2.05236	#VALUE!	#VALUE!
30476327002	2.61972	2.47727	0.142446
30476328001	2.3587	4.54098	-2.18229
31106102001	4.79121	1.93162	2.85959
31106102002	3.44578	2.72917	0.716617
31106103001	4.31092	#VALUE!	#VALUE!
31106103002	2.77941	#VALUE!	#VALUE!
31106109001	2.09091	2.30303	-0.212121
31106109002	2.59524	#VALUE!	#VALUE!
31106110001	3.66667	#VALUE!	#VALUE!
31106110002	2.94574	3.16418	-0.218442
31106111001	2.10204	#VALUE!	#VALUE!
31106111002	3.46032	#VALUE!	#VALUE!
31106112002	1.68063	3.23009	-1.54946
31106113001	2.76336	3.38525	-0.621887
31106114001	2.78862	3.81955	-1.03093
31106114002	4.32692	#VALUE!	#VALUE!
31106116001	3.67133	#VALUE!	#VALUE!
31106116002	2.98261	#VALUE!	#VALUE!
31106119001	2.776	#VALUE!	#VALUE!
31106122001	2.87273	2.84211	0.0306222
31106124002	1.97041	#VALUE!	#VALUE!
31106202001	3.5614	3.64286	-0.0814537
31106203002	1.58989	#VALUE!	#VALUE!
31106206001	1.81761	2.54701	-0.729399
31106206002	1.72549	2.33645	-0.610959
31106207001	4.16393	3.83809	0.32584
31106208002	2.27536	3.29915	-1.02378
31106209001	2.03937	#VALUE!	#VALUE!
31106210001	3.73118	2.1	1.63118
31106211001	3.95833	3.72973	0.228604
31106213001	2.21605	#VALUE!	#VALUE!
31106214001	3.30882	3.59341	-0.284583
31106215001	3.67308	2.33333	1.33974
31106216001	5.66292	2.6993	2.96362
31106216002	5.18824	1.48352	3.70472
31106217001	2.21127	3.36709	-1.15582
31106219001	3.4	3.14634	0.253659
31106219002	4.03704	2.4	1.63704
31106301001	2.91667	#VALUE!	#VALUE!
31106301002	3.45794	#VALUE!	#VALUE!
31106302002	2.61594	3.62637	-1.01043
31106304001	1.74324	1.58382	0.159428
31106305002	3.768	#VALUE!	#VALUE!
31106306001	2.99291	2.27941	0.713496
31106306002	2.16279	#VALUE!	#VALUE!
31106307001	2.22963	#VALUE!	#VALUE!
31106307002	2.09551	2.63576	-0.540256
31106308001	1.61576	#VALUE!	#VALUE!
31106308002	3.9697	5.02105	-1.05136
31106309002	4.36585	2.24528	2.12057
31106310001	1.52381	#VALUE!	#VALUE!
31106311001	2.10651	3.05298	-0.946472
31106311002	2.40816	2.4127	-0.00453519
31106312002	2.55346	3.09677	-0.543315
31106313001	1.93889	#VALUE!	#VALUE!
31106313002	2.20472	#VALUE!	#VALUE!
31106314001	1.36187	2.31933	-0.95746
31106315002	1.75393	2.37984	-0.625918
31106316002	1.8895	#VALUE!	#VALUE!
31106317001	2.58286	#VALUE!	#VALUE!
31106317002	2.47586	#VALUE!	#VALUE!
31106319001	2.87333	2.37879	0.494545
31106321001	2.936	2.4918	0.444197
31106323001	2.43448	2.63699	-0.202504
31106323002	2.78824	#VALUE!	#VALUE!
31106325001	3.03448	#VALUE!	#VALUE!
34043101002	2.27429	#VALUE!	#VALUE!
34043102001	3.03409	#VALUE!	#VALUE!
34043104001	5.87179	#VALUE!	#VALUE!
34043106001	1.96237	#VALUE!	#VALUE!
34043109002	1.70984	#VALUE!	#VALUE!
34043111001	3.19565	2.16993	1.02572
34043113001	2.01613	2.67227	-0.65614
34043115002	1.91667	#VALUE!	#VALUE!
34043117002	6.34722	#VALUE!	#VALUE!
34043118001	1.63584	2.48485	-0.84901
34043118002	1.97207	#VALUE!	#VALUE!
34043119001	2.36879	3.6055	-1.23671
34043202001	2.33571	2.94631	-0.610594
34043203001	4.47872	#VALUE!	#VALUE!
34043205002	2.49359	2.08633	0.407259
34043207001	1.74074	2.90076	-1.16002
34043208001	1.97196	2.54783	-0.575863
34043209002	3.42453	2.48201	0.942514
34043211002	2.50676	#VALUE!	#VALUE!
34043212002	5.82353	1.91379	3.90974
34043213002	4.09174	2.99123	1.10052
34043214001	2.53279	#VALUE!	#VALUE!
34043217002	3.69369	1.96386	1.72984
34043304001	1.80795	2.22727	-0.419326
34043305001	2.59854	#VALUE!	#VALUE!
34043305002	3.6087	2.48361	1.12509
34043306002	2.85333	#VALUE!	#VALUE!
34043308001	3.02609	4.38542	-1.35933
34043309001	5.07059	4.41584	0.654746
34043310001	2.22346	2.56522	-0.341754
34043310002	3.24324	3.4	-0.156757
34043311001	1.76301	#VALUE!	#VALUE!
34043312002	2.38686	3.48544	-1.09858
34043316001	4.07527	#VALUE!	#VALUE!
34043318002	4.07477	#VALUE!	#VALUE!
34043322001	4.58333	1.41732	3.16601
34676102001	3.52632	2.41463	1.11168
34676104001	3.44681	#VALUE!	#VALUE!
34676106001	6.86076	2.14493	4.71583
34676106002	4.45299	2.35916	2.09384
34676109002	3.50649	#VALUE!	#VALUE!
34676111001	2.14173	2.57576	-0.434025
34676111002	3.51724	#VALUE!	#VALUE!
34676112001	3.21488	#VALUE!	#VALUE!
34676114001	1.6802	3.05303	-1.37283
34676116001	2.17829	3.5461	-1.3678
34676120002	4.68966	#VALUE!	#VALUE!
34676121001	3.85437	2.53247	1.3219
34676201002	2.87619	2.25532	0.620872
34676202001	3.18056	#VALUE!	#VALUE!
34676203001	3.44538	#VALUE!	#VALUE!
34676203002	4.96923	1.37681	3.59242
34676206001	4.1978	#VALUE!	#VALUE!
34676206002	2.56522	#VALUE!	#VALUE!
34676207002	3.71111	3.74312	-0.0320086
34676208001	2.2459	#VALUE!	#VALUE!
34676208002	2.2449	2.10429	0.140604
34676209002	1.55484	#VALUE!	#VALUE!
34676210001	8.32609	1.94536	6.38073
34676212002	3.0339	#VALUE!	#VALUE!
34676214001	1.9403	#VALUE!	#VALUE!
34676214002	2.91398	#VALUE!	#VALUE!
34676216001	3.85567	#VALUE!	#VALUE!
34676217001	3.096	3.19118	-0.0951769
34676217002	2.41624	#VALUE!	#VALUE!
34676301002	3.35354	#VALUE!	#VALUE!
34676303001	2.57265	3.34783	-0.775177
34676303002	1.44231	#VALUE!	#VALUE!
34676305001	1.6383	#VALUE!	#VALUE!
34676307002	1.96154	2.31646	-0.354917
34676311001	3.87368	#VALUE!	#VALUE!
34676312001	9.4507	#VALUE!	#VALUE!
34676317001	2.99074	2.31	0.680741
34676323001	5.00893	3.02439	1.98454
34676327001	2.41104	2.82759	-0.416543
34676327002	2.69697	#VALUE!	#VALUE!
46746102001	3.53913	#VALUE!	#VALUE!
46746103001	3.28906	#VALUE!	#VALUE!
46746106001	2.43704	#VALUE!	#VALUE!
46746108002	3.51852	4.03125	-0.512732
46746109001	1.4581	#VALUE!	#VALUE!
46746111001	1.8253	2.52632	-0.701015
46746113002	2.93333	#VALUE!	#VALUE!
46746118001	2.33333	2.99065	-0.657321
46746119002	1.04115	1.47619	-0.435038
46746122001	3.136	#VALUE!	#VALUE!
46746126001	5.02198	#VALUE!	#VALUE!
46746127001	2.97581	3.20359	-0.227786
46746129002	1.98507	1.97015	0.0149254
46746131001	3.15966	#VALUE!	#VALUE!
46746202002	3.08784	#VALUE!	#VALUE!
46746204002	3.58491	4.10204	-0.517135
46746207001	2.21341	2.77037	-0.556956
46746209001	3.72093	#VALUE!	#VALUE!
46746210001	1.5679	#VALUE!	#VALUE!
46746210002	3.55469	#VALUE!	#VALUE!
46746215001	1	#VALUE!	#VALUE!
46746218001	2.74419	2.20896	0.535231
46746219001	2.10976	3.73786	-1.62811
46746220002	4.43478	#VALUE!	#VALUE!
46746221001	2.912	3.29078	-0.37878
46746222001	1.70833	#VALUE!	#VALUE!
46746223002	3.00769	3.27703	-0.269335
46746226001	1.52113	3.0411	-1.51997
46746226002	1.1134	#VALUE!	#VALUE!
46746227002	1.41667	#VALUE!	#VALUE!
46746229001	3.65574	3.1405	0.515242
46746301002	2.98058	3.34074	-0.360158
46746302001	2.91589	2.78519	0.130703
46746304001	8.14634	#VALUE!	#VALUE!
46746304002	3.32456	#VALUE!	#VALUE!
46746306001	1.89785	3.6	-1.70215
46746306002	2.59559	2.9469	-0.351314
46746309001	3.55932	3.35644	0.202886
46746311001	2.6875	2.90411	-0.21661
46746314001	4.368	2.40476	1.96324
46746314002	2.29915	1.88785	0.411295
46746315002	5.34884	#VALUE!	#VALUE!
46746318002	1.40601	1.69531	-0.289298
46746319001	2.72185	2.90816	-0.186309
46746320002	2.79464	3.20455	-0.409903
46746321002	3.52294	#VALUE!	#VALUE!
46746322001	2.37267	#VALUE!	#VALUE!
46746323001	2.64062	2.28462	0.35601
46746325002	3.62651	1.10458	2.52193
46746327002	2.12422	1.76821	0.356011
51606101001	2.54455	2.26241	0.282143
51606101002	2.57055	5.54206	-2.9715
51606102001	2.9313	2.36478	0.566518
51606104001	2.36232	#VALUE!	#VALUE!
51606104002	1.49162	1.84416	-0.352536
51606106001	3.14844	#VALUE!	#VALUE!
51606107001	1.69652	1.46012	0.236395
51606107002	1.39648	#VALUE!	#VALUE!
51606108002	3.2381	#VALUE!	#VALUE!
51606112001	1.60526	1.04245	0.56281
51606112002	2.06383	2.07031	-0.00648292
51606115001	2.31977	2.23913	0.0806369
51606116001	1.35196	2.5	-1.14804
51606116002	2.6831	#VALUE!	#VALUE!
51606117002	0.634043	2.92562	-2.29158
51606121001	1.79874	#VALUE!	#VALUE!
51606121002	2.65812	2.63303	0.025092
51606201002	1.81013	1.50382	0.30631
51606202002	2.22152	1.76647	0.455052
51606203001	1.67805	#VALUE!	#VALUE!
51606204001	1.95628	#VALUE!	#VALUE!
51606205001	3.07742	2.08387	0.993549
51606206001	1.6319	1.88112	-0.249217
51606206002	2.3907	3.1017	-0.710998
51606208001	3.01299	4.55208	-1.5391
51606208002	1.17588	3.56452	-2.38864
51606211001	2.16667	#VALUE!	#VALUE!
51606212001	2.36413	2.96825	-0.604124
51606212002	1.38095	2.44218	-1.06122
51606213002	2.14159	2.65657	-0.514973
51606214001	3.5597	2.72308	0.836624
51606215001	2.38255	1.98052	0.402031
51606217001	1.50679	3.01899	-1.5122
51606218001	1.84884	1.96899	-0.120155
51606219001	1.36994	2.62097	-1.25103
51606219002	1.61176	3.15079	-1.53903
51606220001	1.90968	1.96947	-0.0597883
51606220002	1.41627	2.30769	-0.891424
51606222001	1.87234	2.17925	-0.306905
51606223001	2.46808	3.02985	-0.561766
51606225001	1.64024	2	-0.359756
51606302001	2.21481	#VALUE!	#VALUE!
51606303001	2.77391	2.55769	0.216221
51606303002	2.24088	2.58647	-0.34559
51606307002	2.45528	2.68627	-0.23099
51606311001	1.39891	2.58929	-1.19038
51606314001	1.22927	3.27143	-2.04216
51606317002	2.34395	#VALUE!	#VALUE!
51606320001	1.5545	#VALUE!	#VALUE!
51606321001	2.36364	1.21324	1.1504
51606321002	2.13514	#VALUE!	#VALUE!
51606324002	2.71528	2.09605	0.619233
51606326001	4.35443	#VALUE!	#VALUE!
51606326002	3.25	2.42254	0.827465
51606327001	3.94495	2.28889	1.65607
51606327002	2.38806	2.5	-0.11194
51606328001	2.47403	2.18667	0.287359
51606329001	3.22222	#VALUE!	#VALUE!
54054101002	1.87425	2.73077	-0.856518
54054108002	2.22047	2.46497	-0.244496
54054109001	2.24841	#VALUE!	#VALUE!
54054109002	4.24638	#VALUE!	#VALUE!
54054110001	8.42222	2.33333	6.08889
54054112002	3.24038	2.40288	0.837507
54054113001	1.8805	2.52033	-0.639822
54054113002	2.42143	1.30723	1.1142
54054114002	3.05926	#VALUE!	#VALUE!
54054115001	2.64972	#VALUE!	#VALUE!
54054116001	3.06316	2.272	0.791158
54054116002	1.37089	2.08276	-0.711866
54054119002	3.51852	#VALUE!	#VALUE!
54054123001	2.13913	#VALUE!	#VALUE!
54054201002	2.66379	2.61905	0.0447451
54054203002	2.57971	#VALUE!	#VALUE!
54054207002	2.30769	1.49198	0.815714
54054209002	0.956811	#VALUE!	#VALUE!
54054211001	4.32609	2.32353	2.00256
54054213001	2.5126	1.11667	1.39594
54054215002	2.44654	#VALUE!	#VALUE!
54054217001	1.66524	1.50857	0.156665
54054218002	1.75843	1.74233	0.016096
54054226002	1.82126	2.82569	-1.00443
54054227001	3.05512	#VALUE!	#VALUE!
54054228001	5.17204	2.11585	3.05619
54054228002	4.63218	6.21622	-1.58403
54054229001	3.49091	1.96212	1.52879
54054230001	3.70968	2.81203	0.897647
54054230002	1.96825	2.625	-0.656746
54054301001	3.10656	2.56034	0.546213
54054303001	2.5	3.44095	-0.940945
54054306001	2.36585	1.7305	0.635357
54054306002	1.25	3.0292	-1.7792
54054308002	2.64084	2.31092	0.32992
54054309001	3.35135	1.3285	2.02285
54054310001	2.18349	0.476038	1.70745
54054311001	2.71186	#VALUE!	#VALUE!
54054314001	1.16901	2.59398	-1.42497
54054314002	3	2.61486	0.385135
54054316002	3.64029	1.21667	2.42362
54054323002	1.95	2.01379	-0.0637931
54054326001	1.80208	2.90385	-1.10176
54054329001	3.4	#VALUE!	#VALUE!
54054329002	2.72059	1.56944	1.15114
54054332002	2.60294	3.98291	-1.37996
54249105001	3.39041	#VALUE!	#VALUE!
54249105002	1.48684	#VALUE!	#VALUE!
54249110002	2.03109	3.70833	-1.67725
54249115001	1.99291	2.36232	-0.369411
54249212001	3.01379	#VALUE!	#VALUE!
54249212002	3.97647	#VALUE!	#VALUE!
54249217001	3.54255	1.90361	1.63894
54249301001	3.28676	1.58389	1.70287
54249301002	2.22794	2.2454	-0.0174572
54249303001	2.31061	#VALUE!	#VALUE!
54249304002	2.10667	2.36957	-0.262899
54249305001	1.62963	#VALUE!	#VALUE!
54249305002	2.09677	#VALUE!	#VALUE!
54249307001	2.92357	#VALUE!	#VALUE!
54249309001	1.81726	#VALUE!	#VALUE!
54249310001	2.46309	#VALUE!	#VALUE!
54249310002	1.58721	1.07059	0.516621
54249311002	2.19251	#VALUE!	#VALUE!
54249312001	3.6993	2.7931	0.906198
54249312002	2.14414	2.02381	0.120335
54249315002	3.12022	#VALUE!	#VALUE!
54249316002	7.97959	#VALUE!	#VALUE!
56043101002	2.66207	#VALUE!	#VALUE!
56043102001	2.76761	#VALUE!	#VALUE!
56043106001	1.74522	1.44068	0.304545
56043106002	3.6	1.92056	1.67944
56043109001	3.45578	1.41848	2.0373
56043109002	3.6	1.48951	2.11049
56043110001	3.03125	3.04294	-0.0116947
56043112001	1.89809	2.76238	-0.864287
56043112002	2.52206	2.48299	0.0390656
56043114001	1.89503	4.41497	-2.51994
56043121001	2.36471	6.22857	-3.86387
56043124001	4.00926	2.87288	1.13638
56043124002	2.32203	6.82734	-4.5053
56043126002	1.84091	2.77863	-0.937717
56043201001	2.80921	#VALUE!	#VALUE!
56043206001	3.23913	#VALUE!	#VALUE!
56043208001	3.35965	2.89524	0.464411
56043209001	4.1625	1.59694	2.56556
56043209002	1.5503	2.14865	-0.598353
56043210002	2.44937	1.37762	1.07174
56043211001	0.829545	1.69677	-0.867229
56043211002	3.42336	3.12698	0.296374
56043212002	2.63551	2.93452	-0.299009
56043213001	5.30612	1.61224	3.69388
56043214001	2.48454	2.10059	0.383945
56043215001	1.20641	3.57895	-2.37254
56043215002	2.48125	1.9403	0.540952
56043217001	3.42105	#VALUE!	#VALUE!
56043219002	2.52857	1.688	0.840571
56043220002	2.05202	3.9292	-1.87718
56043222001	3.01481	2.57724	0.437579
56043222002	1.3681	3.81	-2.4419
56043223002	3.05072	3.5	-0.449275
56043224002	3.8705	2.3169	1.5536
56043227001	2.17544	3.91964	-1.7442
56043301001	5.95192	#VALUE!	#VALUE!
56043301002	4.84158	1.72917	3.11242
56043304001	1.96648	3.13077	-1.16429
56043304002	2.38418	2.61458	-0.230403
56043306001	2.70677	2.90286	-0.196091
56043307001	2.55758	2.11811	0.439465
56043309001	4.96296	#VALUE!	#VALUE!
56043311001	4.06723	1.54444	2.52278
56043311002	3.33333	#VALUE!	#VALUE!
56043312002	2.19802	1.66986	0.528164
56043314001	1.43671	2.53846	-1.10175
56043314002	1.61165	2.17834	-0.566694
56043315001	4.23009	#VALUE!	#VALUE!
56043315002	1.43503	2.18065	-0.745617
56043317002	1.59358	#VALUE!	#VALUE!
56043318001	3.77778	2.24	1.53778
56043318002	3	3.53153	-0.531532
56043322002	3.53719	3.57353	-0.0363397
56043323002	2.92466	2.90722	0.017441
56043324002	2.22069	3.37324	-1.15255
56059105001	4.3617	#VALUE!	#VALUE!
56059105002	2.28877	1.35152	0.937255
56059106001	2.54545	6.13333	-3.58788
56059108002	2.87097	7.11607	-4.2451
56059109001	0.707317	3.4375	-2.73018
56059109002	1.27083	1.97945	-0.708619
56059110001	2.18378	2.32044	-0.136659
56059112001	3.52667	2.67347	0.853197
56059113001	1.19	2.89634	-1.70634
56059114001	2.38983	2.80508	-0.415254
56059117002	1.41631	#VALUE!	#VALUE!
56059118001	4.56842	#VALUE!	#VALUE!
56059118002	1.90873	#VALUE!	#VALUE!
56059119001	2.60584	2.76068	-0.154845
56059119002	2.5122	1.33333	1.17886
56059120001	2.07602	1.65979	0.41623
56059201001	1.80193	1.21081	0.591122
56059201002	7.28736	2.65541	4.63195
56059204002	3.43434	#VALUE!	#VALUE!
56059206001	2.0828	1.15166	0.931144
56059209001	1.85542	2.3141	-0.458681
56059210002	2.28571	2.112	0.173714
56059212001	2.70769	2.46853	0.239161
56059216002	1.51266	2.60377	-1.09112
56059217001	1.80925	2.4539	-0.644652
56059217002	3.04286	#VALUE!	#VALUE!
56059218002	2.13714	#VALUE!	#VALUE!
56059220001	2.31414	1.7	0.614136
56059222001	7.41573	1.6474	5.76833
56059225001	1.88194	1.74556	0.136383
56059302001	1.76667	2.03226	-0.265591
56059302002	2.21622	2.09333	0.122883
56059303001	1.71795	#VALUE!	#VALUE!
56059303002	4.416	#VALUE!	#VALUE!
56059307001	2.38608	#VALUE!	#VALUE!
56059308001	1.76263	1.97959	-0.216966
56059311001	2.01379	1.41212	0.601672
56059313001	3.14912	#VALUE!	#VALUE!
56059313002	1.41969	1.8705	-0.450815
56059314002	1.80583	1.45977	0.346055
56059316001	1.59091	#VALUE!	#VALUE!
56059316002	1.32683	#VALUE!	#VALUE!
56302104001	4.76	#VALUE!	#VALUE!
56302104002	3.33043	2.24161	1.08882
56302105001	2.25564	3.82813	-1.57249
56302106001	1.68159	1.62698	0.0546078
56302106002	2.65414	#VALUE!	#VALUE!
56302107001	6.75258	#VALUE!	#VALUE!
56302109001	2.85143	#VALUE!	#VALUE!
56302112001	2.40426	4.09783	-1.69357
56302112002	3.19512	2.34426	0.85086
56302115002	1.95402	#VALUE!	#VALUE!
56302116001	3.17054	#VALUE!	#VALUE!
56302116002	2.21476	#VALUE!	#VALUE!
56302117002	2.67123	2.47917	0.192066
56302118002	1.62264	#VALUE!	#VALUE!
56302120001	1.58654	3.72131	-2.13477
56302123002	7.63158	#VALUE!	#VALUE!
56302125002	2.53521	4.3125	-1.77729
56302126001	4.05208	#VALUE!	#VALUE!
56302127001	1.85484	11.3881	-9.53322
56302127002	3.91358	2.25954	1.65404
56302201002	3.09346	#VALUE!	#VALUE!
56302202001	4.77064	#VALUE!	#VALUE!
56302203001	2.97794	1.93706	1.04088
56302205002	2.54198	#VALUE!	#VALUE!
56302206002	1.45912	#VALUE!	#VALUE!
56302209001	3.16667	#VALUE!	#VALUE!
56302209002	4.5	#VALUE!	#VALUE!
56302210001	1.34975	#VALUE!	#VALUE!
56302211001	4.32609	#VALUE!	#VALUE!
56302211002	2.80645	#VALUE!	#VALUE!
56302213002	2.6755	#VALUE!	#VALUE!
56302214001	1.78916	#VALUE!	#VALUE!
56302214002	1.61828	#VALUE!	#VALUE!
56302215001	2.89928	1.55725	1.34203
56302216001	2.76282	4.2	-1.43718
56302217001	3.77778	2.93548	0.842294
56302218001	2.59509	#VALUE!	#VALUE!
56302301001	3.7439	#VALUE!	#VALUE!
56302301002	2.24868	#VALUE!	#VALUE!
56302302001	1.9875	#VALUE!	#VALUE!
56302303001	2.24064	#VALUE!	#VALUE!
56302304001	5.30263	#VALUE!	#VALUE!
56302304002	2.44156	#VALUE!	#VALUE!
56302306001	2.33784	2.33333	0.00450438
56302306002	2.57547	#VALUE!	#VALUE!
56302307001	1.69458	2.07317	-0.378589
56302310001	2.94074	#VALUE!	#VALUE!
56302310002	1.44279	1.27333	0.169453
56302311001	3.71698	#VALUE!	#VALUE!
56302312002	3.07746	2.30769	0.769772
56302318001	1.43966	#VALUE!	#VALUE!
56302318002	2.15441	#VALUE!	#VALUE!
56302319001	4.61739	#VALUE!	#VALUE!
56302319002	5.25316	#VALUE!	#VALUE!
56302320001	3.05056	#VALUE!	#VALUE!
56302321002	2.25	#VALUE!	#VALUE!
56302324001	4.10204	#VALUE!	#VALUE!
56302324002	2.14286	#VALUE!	#VALUE!
56302325001	2.63265	2.61475	0.0178988
56302327002	1.80272	1.58451	0.218214
56346101001	5.51064	2.03226	3.47838
56346101002	3.5	#VALUE!	#VALUE!
56346102001	3.1405	#VALUE!	#VALUE!
56346102002	2.20805	#VALUE!	#VALUE!
56346103002	2.24294	#VALUE!	#VALUE!
56346104002	4.22881	#VALUE!	#VALUE!
56346106001	1.92432	#VALUE!	#VALUE!
56346107002	2.84615	#VALUE!	#VALUE!
56346108001	1.95964	#VALUE!	#VALUE!
56346108002	2.74194	#VALUE!	#VALUE!
56346109001	2.48951	#VALUE!	#VALUE!
56346109002	2.89697	#VALUE!	#VALUE!
56346111002	2.37162	#VALUE!	#VALUE!
56346112001	2.25517	#VALUE!	#VALUE!
56346113001	4.24627	#VALUE!	#VALUE!
56346114002	2.57018	#VALUE!	#VALUE!
56346116001	5.4375	5.94595	-0.508446
56346117001	3.65	2.43571	1.21429
56346203001	2.01111	2.11732	-0.106207
56346203002	3.89	1.55901	2.33099
56346206001	2.52336	#VALUE!	#VALUE!
56346208002	2.50971	2.08784	0.421871
56346209001	2.8042	2.66447	0.139722
56346210001	1.9267	2.54839	-0.621685
56346212002	2.82927	2.47692	0.352345
56346214002	3.85556	2.38636	1.46919
56346216001	1.88189	2.90132	-1.01943
56346217001	1.60694	2.2236	-0.616666
56346218001	2.03529	#VALUE!	#VALUE!
56346219002	1.97561	#VALUE!	#VALUE!
56346221001	2.88722	#VALUE!	#VALUE!
56346306001	2.14	#VALUE!	#VALUE!
56346315001	3.8	2.0493	1.7507
56346315002	4.41593	2.83333	1.5826
56346316001	2.53049	2.31724	0.213246
56346318001	2.56716	3.27397	-0.706809
56346320001	1.85106	1.07843	0.772633
56346322001	1.068	#VALUE!	#VALUE!
56346323001	2.30573	#VALUE!	#VALUE!
56346323002	1.01984	1.47143	-0.451587
56346327001	3.42446	3.1811	0.243358
56604104001	2.3354	1.875	0.460404
56604105001	4.33898	#VALUE!	#VALUE!
56604105002	1.45143	#VALUE!	#VALUE!
56604108001	1.33854	2.92105	-1.58251
56604110002	3.5036	2.10734	1.39625
56604114001	1.35211	#VALUE!	#VALUE!
56604116001	1.38798	#VALUE!	#VALUE!
56604120001	2.62338	1.0974	1.52597
56604122001	2.67721	2.55797	0.119244
56604123002	3.74797	#VALUE!	#VALUE!
56604124002	2.18103	#VALUE!	#VALUE!
56604125002	2.52143	#VALUE!	#VALUE!
56604126001	1.6319	1.7377	-0.105803
56604127001	1.83051	#VALUE!	#VALUE!
56604129001	1.83146	2.1811	-0.349642
56604129002	2.13475	1.78767	0.34708
56604131001	0.969432	1.23776	-0.26833
56604134002	2.14189	2.15132	-0.00942407
56604135001	1.82237	2.29747	-0.4751
56604136002	3.01923	2.83929	0.179945
56604137001	2.0473	2.30769	-0.260395
56604201001	2.75309	3.21569	-0.4626
56604203001	2.53757	#VALUE!	#VALUE!
56604203002	1.42202	2.10687	-0.684852
56604205001	2.03378	#VALUE!	#VALUE!
56604206001	2.1018	#VALUE!	#VALUE!
56604207001	4.17424	1.91339	2.26086
56604210001	3.81707	1.14379	2.67328
56604211001	2.0203	#VALUE!	#VALUE!
56604213001	4.01	#VALUE!	#VALUE!
56604215002	6.33871	2.41353	3.92518
56604216001	2.51128	1.92899	0.582284
56604216002	1.57222	#VALUE!	#VALUE!
56604217001	1.88525	3.86992	-1.98467
56604218001	3.92135	1.67785	2.2435
56604218002	1.69492	#VALUE!	#VALUE!
56604219001	1.00913	#VALUE!	#VALUE!
56604220001	2.56349	2.08982	0.473672
56604220002	1.35808	2.35606	-0.997982
56604222001	2.1269	#VALUE!	#VALUE!
56604222002	2.4433	#VALUE!	#VALUE!
56604223001	1.87838	#VALUE!	#VALUE!
56604223002	2.5814	#VALUE!	#VALUE!
56604301001	2.31818	4.08911	-1.77093
56604301002	2.29134	#VALUE!	#VALUE!
56604302001	0.965251	#VALUE!	#VALUE!
56604303001	2.05376	2.632	-0.578236
56604303002	2.85217	2.06299	0.789182
56604305002	4.51515	2.60305	1.9121
56604306002	1.54245	#VALUE!	#VALUE!
56604310001	3.78788	1.71233	2.07555
56604311002	2	2.65986	-0.659864
56604312001	3.61224	1.77301	1.83924
56604312002	5.14773	2.72263	2.4251
56604313001	2.42623	#VALUE!	#VALUE!
56604313002	2.28235	3.70455	-1.42219
56604316001	1.59694	#VALUE!	#VALUE!
56604317001	2.20588	2.47742	-0.271537
56604317002	1.78571	#VALUE!	#VALUE!
56604319001	2.23881	#VALUE!	#VALUE!
56604319002	2.33562	3.38983	-1.05421
56604320002	2.71698	2.3945	0.322486
56604321001	2.9187	2.80672	0.111977
56604321002	1.61883	#VALUE!	#VALUE!
56604322001	2.65161	3.1844	-0.532784
56604323001	4.82353	2.14371	2.67982
56604323002	2.63964	#VALUE!	#VALUE!
56604324001	2.25	2.88889	-0.638889
56604325001	2.20109	3.11966	-0.918571
56604325002	4.36054	4.2	0.160544
56604326001	1.80226	2.72414	-0.921878
56604326002	3.55556	3.56198	-0.00642783
56604327001	2.78621	3.29167	-0.50546
56604328001	3	2.86957	0.130435
56604328002	2.06438	3.67416	-1.60978
56604329001	5.21333	4.64198	0.571358
56604330001	4.56863	#VALUE!	#VALUE!
56604332001	2.67516	2.61157	0.0635889
56604332002	5.16379	3.14465	2.01914
56604333002	3.12977	4.40506	-1.27529
56604334001	2.49	1.86413	0.62587
56604334002	2.69154	2.25253	0.439017
57457101002	1.73846	#VALUE!	#VALUE!
57457102001	1.80142	#VALUE!	#VALUE!
57457104001	0.961905	3.85455	-2.89264
57457108001	2.5	3	-0.5
57457109001	3.376	3.2	0.176
57457109002	1.76351	2.28148	-0.517968
57457111002	3.01974	3.85393	-0.834196
57457112001	1.18543	#VALUE!	#VALUE!
57457115001	1.36364	3.19048	-1.82684
57457117001	1.34361	#VALUE!	#VALUE!
57457118001	1.18182	#VALUE!	#VALUE!
57457120001	1.22599	3.41593	-2.18994
57457121001	2.01587	2.78632	-0.770452
57457121002	1.81529	3.74312	-1.92783
57457125001	2.22656	#VALUE!	#VALUE!
57457125002	2.14706	3.36364	-1.21658
57457126002	1.81646	3.07317	-1.25671
57457201001	1.05046	2.14744	-1.09698
57457202001	1.61272	#VALUE!	#VALUE!
57457204001	2.35938	2.33544	0.0239322
57457204002	1.12022	3.83809	-2.71788
57457209001	2.88785	2.14667	0.741184
57457210001	1.9901	3.48855	-1.49845
57457214001	1.22414	2.81034	-1.58621
57457214002	1.57233	3.12605	-1.55372
57457215002	3	2.02424	0.975758
57457217002	2.09396	#VALUE!	#VALUE!
57457218001	1.1913	#VALUE!	#VALUE!
57457218002	1.68345	#VALUE!	#VALUE!
57457219001	3.89333	#VALUE!	#VALUE!
57457219002	2.95122	3.70732	-0.756097
57457223001	3	2.3007	0.699301
57457223002	1.58242	6.35802	-4.77561
57457224001	6.70297	1.49194	5.21104
57457224002	1.1814	2.61165	-1.43026
57457301002	0.777778	2.69307	-1.91529
57457302001	3.67647	#VALUE!	#VALUE!
57457304002	1.04688	2.23022	-1.18334
57457305001	2.4	1.71533	0.684671
57457306001	0.914414	3.83607	-2.92165
57457307001	1.03279	#VALUE!	#VALUE!
57457308001	1.52679	2.43089	-0.904109
57457309001	3.05738	#VALUE!	#VALUE!
57457309002	0.401254	#VALUE!	#VALUE!
57457310001	1.40606	#VALUE!	#VALUE!
57457313001	2.09434	#VALUE!	#VALUE!
57457313002	1.27556	#VALUE!	#VALUE!
57457317002	2.14465	#VALUE!	#VALUE!
57457318002	2.39474	2.51128	-0.116541
57457320002	1.24691	2.91026	-1.66334
57457322001	1.86842	2.69421	-0.825794
57457323002	2.21277	2.69672	-0.483955
57457324001	2.68323	1.6	1.08323
57457325001	2.58333	2.66418	-0.0808456
57457325002	2.81013	#VALUE!	#VALUE!
57457328001	2.04294	#VALUE!	#VALUE!
57457328002	2.72381	2.36095	0.362863
57457329002	4.11765	1.15678	2.96087
57457330001	1.22275	1.94737	-0.72462
57457330002	1.89375	#VALUE!	#VALUE!
57457331002	2.17857	2.01242	0.166149
57457334002	1.10989	#VALUE!	#VALUE!
57457335001	2.06748	1.28324	0.784248
57457336001	1.39474	#VALUE!	#VALUE!
57457336002	1.06494	#VALUE!	#VALUE!
58202102001	5.35135	#VALUE!	#VALUE!
58202102002	3.14634	1.92683	1.21951
58202104001	3.72152	#VALUE!	#VALUE!
58202105001	2.66346	3.71134	-1.04788
58202105002	2.21893	2.98374	-0.764805
58202106001	5.23684	2.01875	3.21809
58202107001	3.69748	2.46512	1.23236
58202110002	1.45402	1.58989	-0.135865
58202111001	2.856	2.20886	0.647139
58202112002	2.01379	1.08861	0.925185
58202113002	3.76106	1.12438	2.63668
58202114001	2.16575	1.61446	0.551288
58202114002	3.17117	1.87857	1.2926
58202115001	3.64151	1.28916	2.35235
58202116001	2.12403	#VALUE!	#VALUE!
58202116002	2.89286	#VALUE!	#VALUE!
58202202001	2.20253	#VALUE!	#VALUE!
58202202002	3.18095	#VALUE!	#VALUE!
58202203002	1.72109	1.52229	0.198795
58202204002	4	1.04605	2.95395
58202205001	2.13089	#VALUE!	#VALUE!
58202205002	1.68586	#VALUE!	#VALUE!
58202207001	3.0596	#VALUE!	#VALUE!
58202207002	2.0407	1.76296	0.277735
58202208001	3.47573	#VALUE!	#VALUE!
58202208002	2.42718	6.51034	-4.08316
58202210001	1.31481	1.58025	-0.265432
58202210002	2.79394	2.16162	0.632323
58202211001	2.66316	1.84177	0.821386
58202211002	1.97458	2.58647	-0.61189
58202212002	2.29268	#VALUE!	#VALUE!
58202213001	3.02913	2.2695	0.759622
58202217002	2.36607	2.6747	-0.308627
58202218001	2.00543	#VALUE!	#VALUE!
58202221001	2.65896	4.0614	-1.40244
58202306002	3.00813	#VALUE!	#VALUE!
58202312002	4.41905	#VALUE!	#VALUE!
58202313001	3.90517	#VALUE!	#VALUE!
58202313002	1.91549	2.40244	-0.486946
58202315002	3.3587	1.29741	2.06128
58202316002	3.34483	2.13072	1.21411
58202319001	2.48125	2.3172	0.164046
58202320001	1.48691	2.11852	-0.631607
58202320002	2.01418	#VALUE!	#VALUE!
58202321001	1.85987	2.61702	-0.757149
58202322002	4.24	#VALUE!	#VALUE!
58202323001	1.28289	#VALUE!	#VALUE!
58202324001	1.67883	#VALUE!	#VALUE!
58202324002	2.94118	#VALUE!	#VALUE!
58202325001	2.37086	3.40404	-1.03318
58659101002	2.10744	4.2623	-2.15486
58659102002	1.00775	1.89809	-0.890337
58659106002	1.55556	#VALUE!	#VALUE!
58659107001	1.76498	#VALUE!	#VALUE!
58659109002	2.26316	3.79545	-1.5323
58659110001	3.29348	#VALUE!	#VALUE!
58659110002	3.40217	1.4359	1.96628
58659112001	1.68944	2.92254	-1.23309
58659114002	1.94545	2.93333	-0.987879
58659116001	3.02098	1.88235	1.13863
58659116002	2.1227	2.20301	-0.0803079
58659118002	6.18293	2.50318	3.67974
58659121001	1.54891	2.68276	-1.13385
58659123001	1.21645	#VALUE!	#VALUE!
58659126002	1.52747	2.73643	-1.20896
58659127001	5.28261	#VALUE!	#VALUE!
58659128001	2.16279	#VALUE!	#VALUE!
58659128002	1.819	2.71533	-0.896324
58659302001	2.39035	#VALUE!	#VALUE!
58659302002	2.5	#VALUE!	#VALUE!
58659303002	1.55782	#VALUE!	#VALUE!
58659305001	2.48175	#VALUE!	#VALUE!
58659309001	1.56436	1.45625	0.108106
58659311001	1.09322	#VALUE!	#VALUE!
58659311002	1.29101	#VALUE!	#VALUE!
58659313001	2.6338	1.54913	1.08467
58659313002	1.73604	1.67281	0.0632293
58659314001	3	#VALUE!	#VALUE!
58659314002	2.47337	#VALUE!	#VALUE!
58659317001	0.848708	#VALUE!	#VALUE!
58659317002	1.09914	#VALUE!	#VALUE!
58659320001	3.22353	#VALUE!	#VALUE!
58659321001	3.69565	2.73984	0.955815
58659324001	1.72864	2.71154	-0.982895
58659324002	3.44898	1.80203	1.64695
58659327002	1.55738	#VALUE!	#VALUE!
60440101001	3.224	#VALUE!	#VALUE!
60440102002	3.2029	#VALUE!	#VALUE!
60440103001	3.53333	#VALUE!	#VALUE!
60440103002	4.47934	#VALUE!	#VALUE!
60440108001	6.40659	#VALUE!	#VALUE!
60440110002	4.12264	#VALUE!	#VALUE!
60440111001	1.54967	#VALUE!	#VALUE!
60440111002	3.64706	#VALUE!	#VALUE!
60440112001	2.87255	3.34884	-0.476288
60440113001	3.42105	#VALUE!	#VALUE!
60440113002	2.36441	1.47458	0.88983
60440114001	3.26804	#VALUE!	#VALUE!
60440114002	2.95862	4.04902	-1.0904
60440117002	2.37173	#VALUE!	#VALUE!
60440118001	3.13462	#VALUE!	#VALUE!
60440120002	2.5298	#VALUE!	#VALUE!
60440122001	3.12727	#VALUE!	#VALUE!
60440126001	2.94309	2.34831	0.594775
60440126002	4.03226	#VALUE!	#VALUE!
60440201001	2	#VALUE!	#VALUE!
60440201002	1.66667	#VALUE!	#VALUE!
60440202001	1	#VALUE!	#VALUE!
60440202002	1.70588	#VALUE!	#VALUE!
60440203002	2.06061	#VALUE!	#VALUE!
60440205001	2.16667	#VALUE!	#VALUE!
60440205002	1.2517	#VALUE!	#VALUE!
60440206001	2.20779	#VALUE!	#VALUE!
60440206002	2.25166	#VALUE!	#VALUE!
60440207002	1.90526	#VALUE!	#VALUE!
60440209001	3.14943	#VALUE!	#VALUE!
60440209002	2.70588	#VALUE!	#VALUE!
60440210001	2.2053	#VALUE!	#VALUE!
60440212002	2.03788	#VALUE!	#VALUE!
60440213001	1.76101	3.83168	-2.07068
60440213002	3.28	2.14085	1.13915
60440215001	2.18085	3.35443	-1.17358
60440215002	3.51136	2.44056	1.0708
60440218001	1.22892	3.26415	-2.03524
60440219001	2.22807	2.55556	-0.327485
60440221001	2.45161	3.33	-0.878387
60440221002	3.03279	2.81928	0.21351
60440222001	2.52601	2.97561	-0.449598
60440222002	1.47674	1.91758	-0.440838
60440223001	3.77679	#VALUE!	#VALUE!
60440223002	2.50633	1.84564	0.660692
60440224001	1.10556	2.1087	-1.00314
60440224002	2.3209	1.97826	0.342635
60440302002	1.70395	2.09459	-0.390647
60440305001	2.10791	1.23958	0.86833
60440307001	3.30693	#VALUE!	#VALUE!
60440308001	3.05618	1.81761	1.23857
60440309002	1.26163	1.25899	0.00263517
60440311001	3.656	2.67647	0.97953
60440313001	1.84962	3.03937	-1.18975
60440320001	2.20833	1.71942	0.488909
60440321001	3.55422	2.04878	1.50544
60440323002	3.125	2.50459	0.620413
60440325001	3.8972	2.1	1.7972
60440325002	3.01493	2.66116	0.353768
60440326001	1.46025	2.38514	-0.924884
60440327002	4.83333	3.03478	1.79855
60481101001	2.84211	3.98936	-1.14726
60481110001	3.25954	1.25359	2.00595
60481110002	3.088	1.49451	1.59349
60481111001	1.74667	2.06803	-0.321361
60481118001	1.78065	3.03623	-1.25559
60481125001	3.6055	2.38961	1.21589
60481125002	3.71795	#VALUE!	#VALUE!
60481126001	2.32026	2.02778	0.292484
60481126002	7.35484	2.15972	5.19512
60481128002	2.77586	2.34586	0.429997
60481131001	3.90526	#VALUE!	#VALUE!
60481132002	3.76068	1.99206	1.76862
60481135002	2.55556	1.84397	0.711584
60481201001	1.5625	#VALUE!	#VALUE!
60481202002	5.10526	3.36434	1.74092
60481203002	2.54749	#VALUE!	#VALUE!
60481205001	2.48062	2.66667	-0.186046
60481206002	3.56731	#VALUE!	#VALUE!
60481207001	2.71223	2.49606	0.216167
60481208001	1.89051	3.93458	-2.04407
60481209001	3.02586	1.75904	1.26683
60481210001	0.913333	1.68545	-0.772113
60481211001	4.19318	3.73984	0.453344
60481211002	3.07692	0.816239	2.26068
60481215002	1.01606	2.89286	-1.87679
60481216001	2.18699	1.14388	1.04311
60481216002	2.98214	2.31522	0.666926
60481219001	1.52713	1.85965	-0.332517
60481219002	1.4593	#VALUE!	#VALUE!
60481220001	1.57561	#VALUE!	#VALUE!
60481221001	1.23232	2.25926	-1.02694
60481221002	3.9878	3.13534	0.852467
60481222001	4.30303	1.28571	3.01732
60481223002	2.23134	1.14286	1.08849
60481224002	3.91892	1.82558	2.09334
60481225002	4.98319	2.49664	2.48655
60481226002	3.10909	1.89714	1.21195
60481227001	1.44751	#VALUE!	#VALUE!
60481229001	5.24742	#VALUE!	#VALUE!
60481229002	2.10219	2.91453	-0.81234
60481230001	4.2439	1.93243	2.31147
60481231001	2.28082	1.70833	0.572489
60481232001	1.94805	#VALUE!	#VALUE!
60481301002	2.95098	2.15686	0.794118
60481302001	1.28736	2.2782	-0.990839
60481303002	4.12319	3.26531	0.857882
60481304001	2.65517	3.38983	-0.734658
60481305001	2.1	2.28889	-0.188889
60481311001	4.76636	2.10377	2.66258
60481316002	1.30055	2.41406	-1.11352
60481317001	1.72327	2.07639	-0.353118
60481320001	1.83704	2.27132	-0.434281
60481320002	2.64151	3.30392	-0.662412
64028102001	1.7	1.63954	0.0604649
64028104001	2.64789	#VALUE!	#VALUE!
64028108002	3.88288	1.86667	2.01622
64028113002	1.64	4.08421	-2.44421
64028117002	4.0354	2.45522	1.58017
64028206001	3.59677	3	0.596774
64028207002	2.3125	2.41667	-0.104166
64028216001	3.38261	1.21134	2.17127
64028218001	1.61458	2.84348	-1.22889
64028220001	2.20588	4.27119	-2.0653
64028221001	2.55405	#VALUE!	#VALUE!
64028221002	2.55814	#VALUE!	#VALUE!
64033102002	3.19149	#VALUE!	#VALUE!
64033104001	1.96129	1.45714	0.504148
64033105001	3.94059	3.25439	0.686208
64033106001	4.1215	1.71658	2.40492
64033106002	1.33696	2.94017	-1.60321
64033107002	1.94697	3.19266	-1.24569
64033108001	2.784	#VALUE!	#VALUE!
64033112002	2.75325	3.048	-0.294753
64033115001	2.45455	2.92424	-0.469697
64033115002	2.34951	2.47518	-0.125663
64033116002	3.61111	2.35294	1.25817
64033117001	5.12329	2.72131	2.40198
64033201001	2.23567	3.43165	-1.19599
64033209002	1.92857	#VALUE!	#VALUE!
64033210001	4.97849	3.09821	1.88028
64033211002	2.85526	3.79612	-0.940853
64033212001	1.82639	3.17308	-1.34669
64033213001	3.05941	2.77083	0.288573
64033214001	2.19792	4.0099	-1.81198
64033214002	3.19101	2.78723	0.403777
64033217001	2.37719	2.54745	-0.170252
64033220001	2.97087	2.1519	0.818975
64033220002	4.63077	3.86538	0.765385
64033223002	4.10811	#VALUE!	#VALUE!
64033224001	3.80165	2.82906	0.972593
64033224002	3.40952	1.7	1.70952
64033303001	3.61957	2.57851	1.04105
64033304001	2.43243	3.56738	-1.13494
64033307001	2.62992	#VALUE!	#VALUE!
64033309002	2.77869	2.59701	0.181674
64033313002	2.11972	1.85577	0.263949
64033314001	2.91176	1.09179	1.81998
64033314002	1.3985	2.13433	-0.735832
64033325002	1.07907	2.36242	-1.28335
64033326001	5.70513	3.84921	1.85592
64033326002	2.07407	#VALUE!	#VALUE!
64033331001	1.20118	#VALUE!	#VALUE!
64033332001	2.76296	1.68156	1.0814
64033332002	1.95455	#VALUE!	#VALUE!
64033333001	4.25225	2.8038	1.44845
64604103001	2.33333	2.02424	0.309091
64604109001	2.11348	2.75168	-0.638203
64604112002	3.76238	2.368	1.39438
64604117001	4.98958	#VALUE!	#VALUE!
64604301001	1.67614	#VALUE!	#VALUE!
64604315002	3.16814	#VALUE!	#VALUE!
65546105001	1.11515	#VALUE!	#VALUE!
65546106001	2.5082	3.03876	-0.530563
65546107001	3.38843	2.53704	0.851393
65546107002	2.59542	2.36792	0.227495
65546109001	3.2963	#VALUE!	#VALUE!
65546110001	2.19835	2.76289	-0.564539
65546111001	2.35119	1.95122	0.399971
65546115002	1.90821	1.82569	0.0825244
65546117002	1.92638	#VALUE!	#VALUE!
65546119002	2.77551	2.20321	0.572302
65546121002	2.23077	3.25234	-1.02157
65546122001	2.89916	#VALUE!	#VALUE!
65546122002	1.41007	#VALUE!	#VALUE!
65546124002	2.96032	3.58654	-0.626221
65546216002	1.64706	1.728	-0.0809411
65546220001	3.35484	2.62857	0.726267
65546302001	2.62431	2.48624	0.138071
65546302002	3.05825	#VALUE!	#VALUE!
65546303002	2.81818	#VALUE!	#VALUE!
65546304001	2.71698	#VALUE!	#VALUE!
65546308001	2.20261	#VALUE!	#VALUE!
65546308002	1.50311	#VALUE!	#VALUE!
65546310002	2.33065	#VALUE!	#VALUE!
65546313001	2.54887	#VALUE!	#VALUE!
65546315001	2.96	2.53788	0.422121
65546315002	2.36975	4.70796	-2.33822
65546319001	3.76238	4.20952	-0.447147
65546320002	2.00752	2.22973	-0.222211
65546326001	1.25843	#VALUE!	#VALUE!
65546327001	2.11719	#VALUE!	#VALUE!
65546328001	2.22013	2.40397	-0.183848
72428103001	1.56757	#VALUE!	#VALUE!
72428105001	2.06522	2.23485	-0.169631
72428106001	4.02469	#VALUE!	#VALUE!
72428112001	1.65455	#VALUE!	#VALUE!
72428112002	2.86957	#VALUE!	#VALUE!
72428113002	2.25373	#VALUE!	#VALUE!
72428116001	1.59195	2.47692	-0.884969
72428117001	2.60656	2.85	-0.243442
72428117002	2.46715	1.53901	0.928146
72428120001	5.39583	4.66667	0.729166
72428122002	4.35714	2.48201	1.87513
72428123001	2.67227	2.825	-0.152731
72428202001	1.15385	#VALUE!	#VALUE!
72428203001	2.67241	#VALUE!	#VALUE!
72428206001	2.95745	#VALUE!	#VALUE!
72428206002	4.14942	4.26829	-0.118868
72428209001	3.64407	#VALUE!	#VALUE!
72428209002	2.34286	2.35165	-0.00879121
72428213001	3.68182	3.62931	0.0525076
72428214001	3.28866	4.87387	-1.58521
72428217001	2.50355	2.54422	-0.040672
72428301001	3.85246	#VALUE!	#VALUE!
72428302001	2.55556	#VALUE!	#VALUE!
72428307002	1.34343	#VALUE!	#VALUE!
72428309002	4.65574	1.53846	3.11728
72428311001	3.46392	2.79487	0.669046
72428313002	3.27835	1.84553	1.43282
72428314001	1.67273	1.83704	-0.16431
72428315001	4.51667	2.08108	2.43559
72428316002	5.60227	#VALUE!	#VALUE!
74002101001	2.52941	#VALUE!	#VALUE!
74002101002	1.94444	2.175	-0.230555
74002102001	3.69231	#VALUE!	#VALUE!
74002102002	3.68868	#VALUE!	#VALUE!
74002103001	1.60694	#VALUE!	#VALUE!
74002103002	2.18382	#VALUE!	#VALUE!
74002104001	2.4	#VALUE!	#VALUE!
74002104002	2.12879	1.81081	0.317977
74002105001	2.91597	1.78986	1.12611
74002106001	4.11364	4.21782	-0.104185
74002108001	1.5914	2.78333	-1.19194
74002111001	2.78992	2.69784	0.0920741
74002111002	1.73333	2.35088	-0.617544
74002112001	3.58654	3.92208	-0.335539
74002113001	2.10345	2.45033	-0.346883
74002113002	1.30968	#VALUE!	#VALUE!
74002115001	1.92466	#VALUE!	#VALUE!
74002115002	1.53465	3.39286	-1.8582
74002118001	2.2	3.12871	-0.928713
74002118002	2.40441	3.27451	-0.870098
74002202001	1.38728	2.85211	-1.46483
74002204001	1.56164	#VALUE!	#VALUE!
74002205001	2.28125	1.89933	0.381921
74002205002	1.67832	#VALUE!	#VALUE!
74002208001	3.46429	3.16471	0.29958
74002210002	1.82781	2.61765	-0.789832
74002211001	2.14557	#VALUE!	#VALUE!
74002211002	2.02521	2.41593	-0.390719
74002212001	4.6875	2.79167	1.89583
74002212002	3.34426	2.68333	0.660929
74002213001	2.72727	#VALUE!	#VALUE!
74002213002	1.98052	#VALUE!	#VALUE!
74002215001	0.918605	1.92199	-1.00338
74002215002	3.22794	3.51754	-0.289603
74002217001	2.11594	2.07143	0.0445135
74002219001	4.42727	#VALUE!	#VALUE!
74002302001	4.28125	1.42222	2.85903
74002302002	1.58286	2.51852	-0.935661
74002303001	1.45946	#VALUE!	#VALUE!
74002303002	1.88462	#VALUE!	#VALUE!
74002304001	1.90647	2.11184	-0.205367
74002305002	2.4902	1.86466	0.625534
74002306001	1.84459	3.05556	-1.21096
74002309001	2.03871	1.92994	0.108773
74002309002	2.19643	3.03571	-0.839286
74002310001	2.4	3.9009	-1.5009
74002311001	1.68831	3.96396	-2.27565
74002312001	3.20536	2.71296	0.492394
74002314001	1.63784	3.9899	-2.35206
74002314002	1.75	3.80734	-2.05734
74002315001	3.28667	#VALUE!	#VALUE!
74002316001	1.01911	#VALUE!	#VALUE!
74002317002	1.99371	#VALUE!	#VALUE!
74004203002	1.24599	#VALUE!	#VALUE!
74004206001	4.72368	#VALUE!	#VALUE!
74004208001	0.815476	2.30476	-1.48929
74004308001	2.47541	#VALUE!	#VALUE!
74004308002	1.86667	1.89286	-0.0261902
74981102001	4.23741	2.00917	2.22824
74981102002	2.41758	#VALUE!	#VALUE!
74981103002	1.20765	3.12821	-1.92056
74981104001	2.17241	2.34722	-0.174808
74981104002	3.07547	#VALUE!	#VALUE!
74981107001	4.04396	3.45588	0.588074
74981108001	4.01176	#VALUE!	#VALUE!
74981109001	3	2.19118	0.808823
74981110001	2.17391	3.72263	-1.54871
74981115001	2.71918	#VALUE!	#VALUE!
74981116001	2.33094	2.55469	-0.223752
74981116002	3.92727	#VALUE!	#VALUE!
74981117002	3.71223	#VALUE!	#VALUE!
74981118001	1.93284	#VALUE!	#VALUE!
74981121001	1.76282	#VALUE!	#VALUE!
74981203001	4.07692	#VALUE!	#VALUE!
74981204002	2.93939	#VALUE!	#VALUE!
74981206001	1.84252	2.66667	-0.824147
74981206002	1.73077	#VALUE!	#VALUE!
74981207001	1.08	2.79144	-1.71144
74981208001	3.29268	3.24762	0.0450642
74981212001	2.34247	2.78226	-0.439792
74981213001	1.79891	2.96667	-1.16775
74981214002	5.48515	#VALUE!	#VALUE!
74981215001	1.0553	#VALUE!	#VALUE!
74981216001	1.80255	#VALUE!	#VALUE!
74981216002	2.82635	2.97087	-0.144526
74981217002	1.2093	#VALUE!	#VALUE!
74981221002	2.89796	#VALUE!	#VALUE!
74981222001	2.32231	3.40833	-1.08602
74981302002	1.4898	1.13178	0.358013
74981305002	1.63842	1.50331	0.135107
74981306002	3.51456	2.48598	1.02858
74981307002	2.10884	2.25547	-0.146631
74981308001	3.93827	3.28926	0.649015
74981309001	2.02055	2.55396	-0.533409
74981309002	1.9011	4.13043	-2.22934
74981310002	2.06338	#VALUE!	#VALUE!
74981312001	1.86395	3.35345	-1.4895
74981312002	2.10274	2.61165	-0.508911
74981316001	3.44144	2.32353	1.11791
74981316002	2.42069	3.8	-1.37931
74981318002	1.85235	#VALUE!	#VALUE!
74981322002	1.43452	#VALUE!	#VALUE!
74981325001	2.21176	#VALUE!	#VALUE!
74981327001	3.00667	1.58757	1.4191
75376103002	3.50588	#VALUE!	#VALUE!
75376105001	7.88889	2.04938	5.83951
75376105002	2.66116	4.25532	-1.59416
75376106001	3.81905	#VALUE!	#VALUE!
75376108001	4.40217	2.5814	1.82078
75376111002	1.65318	2.52381	-0.87063
75376112001	3.94506	#VALUE!	#VALUE!
75376112002	2.48611	1.27273	1.21338
75376113001	1.86857	#VALUE!	#VALUE!
75376114001	2.21429	#VALUE!	#VALUE!
75376115002	6.23256	2.37681	3.85575
75376116001	3.24675	#VALUE!	#VALUE!
75376116002	3.46602	#VALUE!	#VALUE!
75376117001	3.25	2.38621	0.863793
75376118001	5.96053	4.2735	1.68702
75376118002	3.7093	2.15	1.5593
75376119001	4.55435	#VALUE!	#VALUE!
75376120002	2.22143	#VALUE!	#VALUE!
75376121001	2.83898	3.86331	-1.02433
75376121002	2.08219	#VALUE!	#VALUE!
75376122001	2.86395	2.80117	0.0627763
75376124001	2.04688	#VALUE!	#VALUE!
75376126001	2.89474	#VALUE!	#VALUE!
75376127001	1.77419	2.03125	-0.257057
75376202001	11.1356	3.21905	7.91655
75376202002	4.28	3.52239	0.757612
75376204001	1.47059	#VALUE!	#VALUE!
75376204002	1.70513	#VALUE!	#VALUE!
75376205001	4.09877	#VALUE!	#VALUE!
75376205002	2.65385	#VALUE!	#VALUE!
75376207001	2.82692	#VALUE!	#VALUE!
75376209001	2.38636	1.92623	0.460134
75376209002	2.73729	2.70769	0.0295957
75376215001	4.54945	2.71429	1.83516
75376215002	4.93976	1.78992	3.14984
75376217001	4.09211	2.30208	1.79002
75376220001	1.81503	#VALUE!	#VALUE!
75376220002	1.712	1.97619	-0.26419
75376221001	3.49057	3.36792	0.122642
75376222002	2.51667	2.77049	-0.253825
75376226001	1.56442	3.67333	-2.10892
75376303001	1.40642	#VALUE!	#VALUE!
75376303002	2.08075	2.37692	-0.296178
75376305002	0.739884	3.97143	-3.23154
75376306002	1.9071	5.07071	-3.1636
75376309001	2.7395	1.56911	1.17039
75376309002	1.94737	2.83471	-0.887342
75504107001	4.38776	2.20588	2.18187
75504107002	2.58772	3.23333	-0.645614
75504108001	1.89394	2.98913	-1.09519
75504111002	4.67816	2.78832	1.88984
75504116001	3.85816	1.59603	2.26213
75504116002	1.20444	2.55714	-1.3527
75504118001	3.44444	2.50962	0.93483
75504203001	1.31839	#VALUE!	#VALUE!
75504204001	2.46667	1.73437	0.732292
75504204002	2.13089	#VALUE!	#VALUE!
75504208001	6.36207	#VALUE!	#VALUE!
75504212002	1.83465	1.50794	0.326709
78233101001	1.81429	2.82114	-1.00685
78233101002	5.4	1.44498	3.95502
78233102002	1.8062	1.91813	-0.111927
78233103001	1.3	#VALUE!	#VALUE!
78233104001	2.35028	1.31447	1.03582
78233104002	5.87097	#VALUE!	#VALUE!
78233109001	2.80874	#VALUE!	#VALUE!
78233112001	4.29358	#VALUE!	#VALUE!
78233114001	2.37037	2.90179	-0.531416
78233116001	1.76955	2.56881	-0.79926
78233118001	5.41975	#VALUE!	#VALUE!
78233118002	1.84828	2.91729	-1.06902
78233119001	1.5	#VALUE!	#VALUE!
78233124001	2.36975	#VALUE!	#VALUE!
78233124002	2.29897	#VALUE!	#VALUE!
78233201001	2.92683	#VALUE!	#VALUE!
78233201002	1.83117	4.39326	-2.56209
78233203001	2.10274	2.3741	-0.271361
78233205001	1.60897	1.25316	0.35581
78233206001	2.72671	1.66216	1.06455
78233210001	1.64085	2.60317	-0.96233
78233210002	1.65089	3.05833	-1.40745
78233211001	1.10256	2.86667	-1.7641
78233212001	3.93694	#VALUE!	#VALUE!
78233213001	1.60795	#VALUE!	#VALUE!
78233214001	1.09424	2.03409	-0.93985
78233214002	1.83544	1.48792	0.34752
78233215001	1.5241	1.85366	-0.329562
78233215002	1.81818	1.93846	-0.12028
78233217001	4	1.40341	2.59659
78233217002	2.65517	2.18621	0.468965
78233218001	2.5	#VALUE!	#VALUE!
78233219001	2.12048	#VALUE!	#VALUE!
78233220002	3.99107	4.08247	-0.0914025
78233221002	1.6875	2.86508	-1.17758
78233224001	1.30286	#VALUE!	#VALUE!
78233225001	4.79487	#VALUE!	#VALUE!
78233225002	4.98701	2.10625	2.88076
78233226001	1.58824	2.64844	-1.0602
78233226002	1.13514	#VALUE!	#VALUE!
78233229001	3.25781	2.66393	0.593878
78233303002	3.56338	#VALUE!	#VALUE!
78233307002	2.1194	2.82482	-0.705415
78233308001	4.51923	2.55455	1.96469
78233308002	1.50568	2.77778	-1.2721
78233311001	6.51563	2.36301	4.15261
78233311002	2.88525	#VALUE!	#VALUE!
78233312001	2.80137	1.47468	1.32669
78233312002	3.14844	#VALUE!	#VALUE!
78233313002	3.46847	#VALUE!	#VALUE!
78233314002	1.59124	3.69643	-2.10519
78233316001	3.5443	1.88125	1.66305
78233316002	2.66972	2.59184	0.077888
78233318001	3.0614	#VALUE!	#VALUE!
78233319001	3.88462	3.04	0.844615
78233319002	1.86709	2.43046	-0.563375
78233320001	2.35115	#VALUE!	#VALUE!
78233321001	4.44186	2.27273	2.16913
78233323001	2.4069	1.83041	0.576487
78233323002	2.4375	1.33333	1.10417
78233324001	3.77358	2.05833	1.71525
78233325001	1.54688		1.54688
78233325002	3.49573	2.00709	1.48863
78233327001	3.17647	2.02976	1.14671
78233327002	1.05521		1.05521
78233328001	1.84848	2.40909	-0.560606
78233328002	2.43478	2.49505	-0.060267
78233330001	3.13793	2.51667	0.621264
89676104001	3.56579		3.56579
89676106001	2.13534	2.90909	-0.773753
89676106002	4.02222	2.6378	1.38443
89676111001	2.05263		2.05263
89676112001	1.99074		1.99074
89676112002	2.656		2.656
89676113002	1.22785		1.22785
89676115001	3.8481	1.37195	2.47615
89676117001	2.77876	1.84375	0.935011
89676117002	3.62105	2.26829	1.35276
89676202001	2.38806	3.86	-1.47194
89676204001	3.84091	1.7094	2.13151
89676206001	4.17204	3.51456	0.65748
89676207001	2		2
89676209002	5.63855	1.75781	3.88074
89676211001	6.09211	2.75912	3.33298
89676211002	2.17699	3.65517	-1.47818
89676212001	20.6154	2.22619	18.3892
89676214001	3.5618	2.688	0.873798
89676215002	2.95652	1.44041	1.51611
89676218001	3.37383	4.2561	-0.882266
89676219001	3.00671	2.40594	0.600771
89676221001	2.97849	2.17989	0.798601
89676221002	2.8381	1.28019	1.5579
89676224002	3.49123	4.81731	-1.32608
89676227001	1.83333	2.84545	-1.01212
89676312001	1.664	2.71074	-1.04674
89676320002	1.82734	2.59286	-0.765519
94004101002	3.82692	1.77647	2.05045
94004104001	5.64957	3.0511	2.59848
94004104002	2.768	3.46364	-0.695636
94004106001	2.21769		2.21769
94004111002	2.41611	2.48819	-0.0720815
94004112002	1.36364	3.81416	-2.45052
94004113002	2.30216		2.30216
94004118001	5.07692	2.544	2.53292
94004119001	3.95868	2.30556	1.65312
94004119002	1.47196	3.74757	-2.27561
94004120001	2.82203		2.82203
94004120002	1.8253		1.8253
94004121001	2.28351	2.93269	-0.649187
94004122001	3.29787	3.39695	-0.0990744
94004122002	1.65174	2.67	-1.01826
94004201001	3.02083		3.02083
94004308001	2.33099	2.41727	-0.0862805
94004309001	4.4878	1.88202	2.60578
101791213002	1.13846	14.8462	-13.7077
104004103002	6.84483		6.84483
104004105002	3.12403	2.87234	0.251691
104004116001	3.77477	2.85556	0.919219
104004202001	4.72727		4.72727
104004202002	4.29412	1.56051	2.73361
104004205001	2.02564	1.85	0.175641
104004212002	2.41935	1.95597	0.46338
105102105002	2.56296	0.739362	1.8236
105102107001	2.64384	2.72449	-0.080654
105102109002	2.36842	2.28859	0.0798302
105102111002	2.30769		2.30769
105102114001	1.86466	3.55469	-1.69003
105102117001	1.23037	3.15646	-1.9261
105102119001	2.48299	2.23179	0.251205
105102119002	1.77404	2.92308	-1.14904
105102120002	3.77451	2.72222	1.05229
105102121001	1.465	3.10784	-1.64284
105102122001	2.7651	4.66667	-1.90157
105102124001	4.3609		4.3609
105102124002	2.02721	1.59043	0.436786
105102127002	5.06593	3.68807	1.37786
105102129001	2.33125		2.33125
105102132001	1.37629		1.37629
105102202001	3.91525		3.91525
105102203001	2.98765		2.98765
105102203002	1.57297	4.00909	-2.43612
105102207002	0.883929	3.20513	-2.3212
105102210002	4.48113	2.13462	2.34652
105102214002	2.58647		2.58647
105102220001	3.20472	2.65079	0.55393
105102221001	3.15603		3.15603
105102221002	8.74603	1.43972	7.30632
105102224002	2.03774	2.88785	-0.850115
105102227001	2.55645	2.90299	-0.346534
105102302002	9.3913		9.3913
105102306001	1.61818		1.61818
105102310001	3.50909	3.03509	0.474003
105102313001	2.07407		2.07407
105102314001	3.20183		3.20183
105102323002	1.70922	2.97794	-1.26872
105381205002	3	2.16129	0.83871
105381206001	2.40441		2.40441
105381207001	1.53179	2.06504	-0.533249
105381208001	1.60432		1.60432
105381208002	4.31183	2.05844	2.25339
105381210001	1.76282	2.925	-1.16218
105381210002	2.68224	2.59524	0.087005
105381211001	3.17143	3.76136	-0.589935
105381213001	2.15966	3.3	-1.14034
105381215001	2.37324		2.37324
105381216002	3.28926		3.28926
105381226001	2.46218	1.8284	0.633783
105381301001	2.66447	2.32432	0.340149
105381301002	4.00901		4.00901
105381302001	1.46445		1.46445
105381304002	2.38938		2.38938
105381309001	3.40909		3.40909
105381310001	5.01493		5.01493
105381310002	5.05714		5.05714
105381312002	2.52419		2.52419
105381313001	4.70423		4.70423
105381313002	4.52294	3.76786	0.755079
105381315002	6.30121	3.47788	2.82333
105381317002	1.49711	3.04237	-1.54526
105381319001	3.55385	2.26543	1.28841
105381319002	3.3662		3.3662
105381323001	4.7156	1.86014	2.85546
105381324002	3.22222	2.63433	0.587894
105381325001	2.94245		2.94245
105381326001	5.16418	2.11724	3.04694
105381326002	2.98131	2.15385	0.827462
108206104002	1.53646	2.19463	-0.658173
108206105001	1.31298	1.43293	-0.11995
108206107001	4.61111	3.37681	1.2343
108206109001	1.23418		1.23418
108206201001	3.27703	5.2234	-1.94638
108206201002	2.12676		2.12676
108206202001	1.92405		1.92405
108206203002	3.62162		3.62162
108206205001	5.68132	0.868996	4.81232
108206208001	4.7931	2.7554	2.03771
108206210002	3.08108		3.08108
108206211001	2.95699		2.95699
108206213002	2.10294		2.10294
108206215001	1.47024		1.47024
108206216001	2.60331	2.13725	0.466051
108206216002	2.18421		2.18421
108206217001	3.65649		3.65649
108206217002	5.64286		5.64286
108206218002	4.83517	5.03488	-0.199719
108206221001	3.15672		3.15672
108206221002	5.24038	1.91753	3.32286
108206223001	2.4375	2.53731	-0.0998131
108206224001	1.61307	3.71654	-2.10347
108206226001	4.31356		4.31356
108206301002	2.31579		2.31579
108206305002	4.93827	1.39597	3.5423
108206309002	2.13559	3.29197	-1.15638
108206315002	4.10714	3.6875	0.419643
108206316001	2.65094		2.65094
108206318001	3.52632	3.29839	0.227929
108206319001	2.70161	1.62338	1.07824
108206320002	1.87166	3.9899	-2.11824
108206324001	2.3609	1.41209	0.948814
108206326001	3.51316	2.88235	0.630805
108206326002	4.75	2.04762	2.70238
108206328001	5.54118	1.94595	3.59523
108206328002	3.87755	4.28571	-0.408163
108259110001	2.89189	2.58621	0.305685
108259112002	3.92391		3.92391
108259125001	2.608		2.608
108259127001	3.03571	2.63265	0.403061
108259131002	3.05385	2.42857	0.625275
108259207002	3.09016	2.72932	0.360841
108259211001	2.7486	3.31429	-0.565682
108259212002	2.5678	3.37008	-0.802282
108259225001	1.06338	2.48387	-1.42049
108259229001	1.54622		1.54622
108259235002	2.68182	2.59091	0.0909089
108259239001	1.67222	2.75155	-1.07933
108259239002	2.27604	3.8932	-1.61716
108259301002	3.52727	3.88889	-0.361616
108259305001	2.93893		2.93893
108259307001	3.7	2.56338	1.13662
108259310002	1.62745		1.62745
108259317001	3.40566	2.59848	0.807176
108259324001	4.67347	2.52688	2.14659
108259326001	1.55615	2.83486	-1.27871
108259327002	5.98571		5.98571
108259332002	1.56489	4.42157	-2.85668
110131102002	2.89286	1.91367	0.979188
110131104001	2.21154		2.21154
110131104002	1.875	3.43846	-1.56346
110131106002	1.52663	2.74766	-1.22104
110131107001	2.74648	2.76023	-0.013755
110131107002	2.56291	3.72549	-1.16258
110131109002	1.064	2.63115	-1.56715
110131110001	2.37956	4.43023	-2.05067
110131110002	3.05674	3.78704	-0.7303
110131111001	3.14655		3.14655
110131111002	2.27273		2.27273
110131117001	1.68098	2.2623	-0.581313
110131119002	3.0315	1.06218	1.96932
110131120001	3.15179	2.03053	1.12125
110131120002	3.03008	3.36792	-0.337849
110131121001	1.94366	2.05263	-0.108969
110131121002	1.61047		1.61047
110131122001	3.4569		3.4569
110131122002	2.17647	2.26718	-0.0907051
110131123001	1.9115		1.9115
110131123002	3.14019		3.14019
110131124002	1.46154		1.46154
110131125001	1.51397	1.51799	-0.00401909
110131202001	4.22222	2.64706	1.57516
110131204001	1.98667	2.59854	-0.611874
110131204002	4.40789		4.40789
110131205002	1.26623	2.76471	-1.49847
110131206001	1.36667	1.91139	-0.544726
110131206002	3.57895	2.61165	0.967297
110131207001	1.69565		1.69565
110131208001	2.84211		2.84211
110131208002	1.99206	2.29412	-0.302054
110131211001	4.42574		4.42574
110131211002	2.14407		2.14407
110131214001	1.19553		1.19553
110131214002	3.58559	2.22222	1.36336
110131216001	6.56604		6.56604
110131217001	2.73043	2.51327	0.21716
110131219002	3.3578	1.86765	1.49015
110131301002	4.36735	4.18	0.187347
110131302001	1.90854	2.25316	-0.344628
110131303001	1.24215		1.24215
110131304001	2.48031		2.48031
110131305001	1.62733		1.62733
110131307001	3.91935		3.91935
110131308001	1.7047		1.7047
110131308002	2.64486		2.64486
110131310001	3.93103		3.93103
110131311001	1.54124		1.54124
110131312001	2.94245		2.94245
110131312002	1.8913		1.8913
110131314002	1.95238		1.95238
110131317001	2.2069		2.2069
110131317002	2.67857	3.67568	-0.997104
110131319002	1.97576		1.97576
110131320001	2.74107	3.23571	-0.494643
110131320002	1.67442		1.67442
110131321002	1.54802		1.54802
110131324001	2.22222		2.22222
110131324002	3.65	3.67327	-0.0232673
111154208002	3.42623	7.20755	-3.78132
112744101001	4.84762	1.40678	3.44084
112744102002	4.456		4.456
112744104001	3.41284		3.41284
112744112001	4.00847	1.74847	2.26001
112744113001	2.15854	2.58716	-0.428619
112744113002	2.50758	2.03077	0.476807
112744115001	2.57391	3.92233	-1.34842
112744120001	2.99248	3.6281	-0.635618
112744122002	2.48413	3.76106	-1.27693
112744123001	2.90511	3.08547	-0.180361
112744123002	2.86275		2.86275
112744132002	2.96154		2.96154
112744138001	7.06579	1.81657	5.24922
112744138002	3.7438	2.50735	1.23645
112744201002	1.81726		1.81726
112744202001	1.65101		1.65101
112744204001	1.10714	2.45238	-1.34524
112744205001	3.81119	2	1.81119
112744206001	1.54822		1.54822
112744207001	3.23148		3.23148
112744207002	2.03101		2.03101
112744208002	2.89815	2.71795	0.180199
112744209001	1.89189		1.89189
112744210001	2.96094		2.96094
112744211002	8.30909		8.30909
112744212001	2.70543		2.70543
112744212002	2.56897		2.56897
112744213001	1.64189		1.64189
112744213002	4.97059	2.51634	2.45425
112744215002	1.80405	4.11538	-2.31133
112744218001	1.80473	2.26667	-0.461933
112744219002	3.01471		3.01471
112744220001	2.39583	2.88722	-0.491385
112744220002	2.47097	2.15	0.320968
112744221001	3.59854	2.33333	1.26521
112744224001	2.37209	3.89216	-1.52006
112744225002	3.33065	2.74227	0.588377
112744226001	4.65493	1.08955	3.56538
112744227001	2.75	3.41304	-0.663043
112744227002	4.57627	3.0438	1.53248
112744228001	2.74074	3.17593	-0.435185
112744228002	1.01449	3.6748	-2.6603
112744301002	1.24752	4.06522	-2.81769
112744306001	2.06857	2.1875	-0.118929
112744307002	2.60976	2.97196	-0.362207
112744308001	1.37245	2.27632	-0.903867
112744309002	3.79808		3.79808
112744310001	2.78626	1.78767	0.998588
112744310002	4.62727	3.84884	0.778435
112744311001	4.09639	3.95536	0.141028
112744312002	1.21918		1.21918
112744313002	1.55307	4.10714	-2.55407
112744314001	1.81529	2.23077	-0.415482
112744315001	1.42162	3.02128	-1.59966
112744317001	2.15267	3.88182	-1.72915
112744318002	3.53061		3.53061
112744319001	3.05625	3.24742	-0.191173
112744320001	0.958333	3.95714	-2.99881
112744321002	2.54622	4.05505	-1.50883
112744322002	4.71681	2.56075	2.15607
112744323001	5.02174	2.57343	2.44831
112744324001	4.84615	3.50459	1.34157
112744324002	1.91111	4.275	-2.36389
114604103001	3.67		3.67
114604210001	1.89172	4.21429	-2.32257
114604301002	1.74033	2.46094	-0.720606
114604302002	0.881423	2.45161	-1.57019
114604303001	2.72535	4.85586	-2.1305
114604303002	1.9871	2.66667	-0.67957
114604306001	4.48571	2.23377	2.25195
114604307002	1.35971		1.35971
114604308001	1.07907	3.80734	-2.72827
114604308002	2.95876	3.24272	-0.283955
114604309002	2.89764		2.89764
114604310001	2.31818	3.37255	-1.05437
114604313001	2.60526		2.60526
114604313002	0.890052		0.890052
114604316002	4.72449	2.32	2.40449
114604319002	3.87805	2.98246	0.895593
114604321001	2.25954		2.25954
114604323002	2.4	2.46729	-0.0672898
114604325001	15.75		15.75
114604325002	2		2
116006104001	2.11834		2.11834
116006106001	2.85714	3.49606	-0.63892
116006110001	4.29	4.16216	0.127838
116006110002	1.81356	2.6875	-0.873941
116006112001	5.03636	1.77711	3.25925
116006114001	2.42857	4.13274	-1.70417
116006114002	3.07317	2.07353	0.999641
116006118001	1.29927		1.29927
116006119001	2.80714		2.80714
116006201001	3.32353	2.93651	0.387021
116006203002	2.82353	4.51136	-1.68783
116006205001	1.13504		1.13504
116006207002	4.44828	2.80292	1.64536
116006211001	2.13143	3.34711	-1.21568
116006217001	3.18045		3.18045
116006220002	4.41667	3.74118	0.675491
116006301002	2.84328	2.79699	0.046291
116006302001	7.14103	2.79365	4.34737
116006304001	2.02235		2.02235
116006305001	4.2931		4.2931
116006306002	2.75862	2.57931	0.17931
116006308001	2.52066	4.40425	-1.88359
116006308002	2.12879		2.12879
116006309002	4.91262		4.91262
116006310001	3.20339	3.24138	-0.0379898
116006313002	1.80741		1.80741
116006314001	6.95789	2.41026	4.54764
117489104001	3.28723	2.38393	0.903306
117489104002	2.44444		2.44444
117489107001	3.22772		3.22772
117489109001	5.54167		5.54167
117489110001	2.0687		2.0687
117489111001	6.44643		6.44643
117489112001	2.21512	3.26364	-1.04852
117489112002	2.42727	3.7451	-1.31783
[truncated: 3,350 more rows]
